# Supplementary material for: Global, regional, and national burden and trends of rheumatoid arthritis among the elderly population: an analysis based on the 2021 Global Burden of Disease study
Source: Front Immunol. 2025 Apr 15;16:1547763. doi: 10.3389/fimmu.2025.1547763 (PMC12037513; doi:10.3389/fimmu.2025.1547763)
Supplement: Supplementary file 1 [file DataSheet1.xlsx]

## Sheet: S1
The incidence of RA cases and rate among the elderly in 1990 and 2021, and the trends from 1990 to 2021
Location	Incident cases			Incidence rate
	1990 (95% UI)	2021 (95% UI)	percentage change(100%)	1990_per 100 000(95% UI)	2021_per 100 000(95% UI)	EAPC(95% CI)
Global	123945.1 (78947.8 , 176323.8)	334290.7 (218244.7 , 467590.3)	169.709	24.9 (15.9 , 35.3)	30.3 (19.8 , 42.4)	0.75 (0.7 , 0.79)
High SDI	58507.8 (38954.6 , 81004.5)	114994.2 (78215 , 157378.4)	96.5451	40.7 (27.1 , 56.5)	43.6 (29.7 , 59.7)	0.33 (0.27 , 0.39)
High-middle SDI	20494.7 (12553 , 30386.7)	57578.7 (36776 , 82142.1)	180.944	15.8 (9.7 , 23.3)	22.3 (14.3 , 31.8)	1.2 (1.17 , 1.24)
Middle SDI	24197.6 (14392 , 36037.3)	91430.5 (57280.8 , 131870.6)	277.849	19.9 (12 , 29.3)	27.2 (17.1 , 39.1)	1.06 (1.05 , 1.08)
Low-middle SDI	16638.9 (10536.4 , 23753.4)	57585.6 (37216.5 , 80821.3)	246.09	23.4 (14.9 , 33.2)	32.7 (21.1 , 45.8)	1.16 (1.13 , 1.19)
Low SDI	4034.7 (2548.9 , 5809.8)	12552.9 (8057.8 , 17650.2)	211.124	15.5 (9.9 , 22.1)	21.4 (13.8 , 30)	1.17 (1.09 , 1.24)
High-income Asia Pacific	11621.2 (7126.3 , 17222.1)	19794.8 (12504 , 28367.7)	70.3335	44.4 (27.2 , 65.8)	38.5 (24.6 , 54.8)	-0.31 (-0.38 , -0.24)
High-income North America	18346 (12159 , 25297.9)	42454.7 (28757.2 , 57699.2)	131.411	40.1 (26.6 , 55.3)	48.4 (32.8 , 65.8)	0.68 (0.63 , 0.72)
Western Europe	31259.3 (21323.5 , 42735.8)	53188.4 (36854.9 , 71806.5)	70.1522	41.5 (28.2 , 57)	47 (32.5 , 63.8)	0.49 (0.44 , 0.55)
Australasia	2065.2 (1392.1 , 2820.5)	5044 (3437.4 , 6936.9)	144.238	66.1 (44.6 , 90.4)	74.6 (50.9 , 102.5)	0.44 (0.32 , 0.57)
Andean Latin America	514.8 (362.5 , 692.7)	2329.4 (1553.8 , 3241.2)	352.486	22.3 (15.9 , 29.8)	32.5 (21.7 , 45.1)	1.16 (1.12 , 1.2)
Tropical Latin America	591.1 (309.9 , 958.9)	1832.3 (994.3 , 2916.7)	209.981	5.2 (2.7 , 8.4)	5.6 (3 , 8.9)	0.15 (0.1 , 0.19)
Central Latin America	3272 (2051.9 , 4731.9)	10435 (6653.1 , 14961.9)	218.918	34.5 (21.8 , 49.4)	34 (21.8 , 48.5)	0.05 (0 , 0.1)
Southern Latin America	1135.8 (756.5 , 1577.9)	2951.8 (1902.6 , 4227.3)	159.887	19.2 (12.9 , 26.6)	26.4 (17 , 37.9)	1.06 (1.02 , 1.09)
Caribbean	489.1 (355.6 , 646.3)	1264.5 (917.8 , 1678.8)	158.536	15.2 (11.1 , 20.1)	18.8 (13.7 , 25)	0.67 (0.59 , 0.74)
Central Europe	1538 (841.7 , 2392.8)	2942.7 (1656.2 , 4527.9)	91.3329	7.3 (4 , 11.5)	10.3 (5.8 , 15.7)	1.19 (1.15 , 1.23)
Eastern Europe	1175.9 (583.3 , 1960.4)	1827.9 (928.8 , 2995.1)	55.4469	3 (1.5 , 5)	3.7 (1.9 , 6)	0.76 (0.63 , 0.89)
Central Asia	357.3 (214.7 , 537.9)	834.6 (486.9 , 1255.6)	133.585	6.2 (3.8 , 9.3)	8.4 (5 , 12.3)	0.93 (0.84 , 1.02)
North Africa and Middle East	658.6 (351.2 , 1041.9)	2734.8 (1496.9 , 4261.2)	315.244	3.1 (1.7 , 4.9)	4.9 (2.7 , 7.6)	1.52 (1.45 , 1.58)
South Asia	22633.3 (14347.7 , 32452.3)	90509.8 (58081.9 , 127602.3)	299.897	34.4 (22 , 49.1)	49.1 (31.5 , 69.3)	1.2 (1.18 , 1.23)
Southeast Asia	1758.2 (1033.4 , 2615.3)	7058.9 (4258.1 , 10307.4)	301.484	5.9 (3.5 , 8.7)	8.6 (5.3 , 12.5)	1.08 (1.02 , 1.14)
East Asia	24268.6 (13996.6 , 37179.2)	83426.8 (51851.5 , 121574.7)	243.764	22.7 (13.2 , 34.5)	29.5 (18.3 , 42.9)	0.86 (0.85 , 0.88)
Oceania	8.7 (4.7 , 13.6)	24.4 (13.7 , 37.4)	180.46	2.5 (1.3 , 3.8)	2.8 (1.6 , 4.3)	0.41 (0.32 , 0.49)
Western Sub-Saharan Africa	553.2 (330.1 , 820.4)	1412.2 (861.6 , 2052.4)	155.278	5 (3 , 7.5)	6 (3.7 , 8.8)	0.6 (0.54 , 0.67)
Eastern Sub-Saharan Africa	919.4 (568.6 , 1336.9)	2317.9 (1446.4 , 3327.7)	152.11	11 (6.9 , 15.7)	12.4 (7.8 , 17.7)	0.4 (0.36 , 0.45)
Central Sub-Saharan Africa	254 (156 , 368.6)	697 (422.7 , 1012.6)	174.409	10.2 (6.5 , 14.5)	11.5 (7.1 , 16.6)	0.4 (0.3 , 0.5)
Southern Sub-Saharan Africa	525.3 (309.9 , 797.8)	1208.7 (716.6 , 1822.8)	130.097	16.9 (10.1 , 25.4)	17.8 (10.8 , 26.6)	0.29 (0.16 , 0.42)

## Sheet: S2
The DALYs of RA cases and rate among the elderly in 1990 and 2021, and the trends from 1990 to 2021
Location	DALYs			DALY rate
	1990 (95% UI)	2021 (95% UI)	percentage change(100%)	1990_per 100 000(95% UI)	2021_per 100 000(95% UI)	EAPC(95% CI)
Global	715789 (584552.6 , 867373.6)	1549877.3 (1225839.8 , 1934956.8)	116.527	150.8 (123.6 , 182)	143.2 (113.4 , 178.4)	-0.07 (-0.11 , -0.03)
High SDI	314888.6 (256815.4 , 383366.7)	483578.6 (370878.7 , 615017)	53.5713	217.2 (177.1 , 264.7)	174.4 (133.2 , 222.9)	-0.64 (-0.68 , -0.61)
High-middle SDI	141283.7 (114422.7 , 174789)	313437.9 (244170.7 , 397013.3)	121.85	112.8 (91.6 , 139.1)	122.5 (95.5 , 155)	0.32 (0.26 , 0.37)
Middle SDI	150840.9 (122149.8 , 186802.7)	443837.6 (349379.1 , 553722.9)	194.242	133.1 (108.6 , 163.2)	137.2 (108.4 , 170.4)	0.24 (0.15 , 0.32)
Low-middle SDI	88538.9 (66799.5 , 112034.5)	256367.6 (199155 , 324850)	189.554	134.2 (100.8 , 172.6)	156 (121.1 , 198.9)	0.56 (0.5 , 0.62)
Low SDI	19594.3 (14534.6 , 27201.4)	51705.9 (39204.7 , 68675.4)	163.882	80.9 (59.7 , 115.1)	95.3 (72 , 128.6)	0.7 (0.6 , 0.81)
High-income Asia Pacific	66553.4 (53469.7 , 82416.1)	107105.9 (82447.8 , 136003.9)	60.9323	263.8 (212.3 , 325.8)	176.8 (134.6 , 227.3)	-1.29 (-1.37 , -1.21)
High-income North America	85705.4 (68318.5 , 105910.3)	158042.3 (120603.7 , 200669.3)	84.4018	182.9 (145.6 , 226.4)	178.2 (135.9 , 226.5)	-0.07 (-0.24 , 0.1)
Western Europe	160998.7 (131295.9 , 195725.4)	207618.2 (158773.6 , 265432.7)	28.9564	209.4 (170.4 , 255.2)	171.2 (129.9 , 220.7)	-0.52 (-0.61 , -0.43)
Australasia	9108.1 (7244 , 11330.1)	17306.4 (12969.8 , 22379.6)	90.0111	292.2 (232.4 , 363.4)	242.9 (181.3 , 315.4)	-0.53 (-0.59 , -0.47)
Andean Latin America	3734.7 (2904.8 , 4671.4)	13923.2 (10509.4 , 17821.2)	272.806	165.9 (128.6 , 207.4)	194.7 (147.2 , 248.9)	0.39 (0.27 , 0.5)
Tropical Latin America	7375.6 (5899.6 , 9160.3)	22106.2 (17660.8 , 27516)	199.721	68.1 (54.7 , 84.1)	68.2 (54.6 , 84.7)	0.21 (0.12 , 0.3)
Central Latin America	24164.3 (20606.2 , 28313.8)	72224.4 (58847.1 , 88177)	198.889	265 (227.2 , 308.3)	235.4 (192.2 , 286.8)	-0.34 (-0.43 , -0.25)
Southern Latin America	6836.4 (5569.2 , 8346)	16830 (13100.5 , 21178.3)	146.182	117.3 (95.7 , 142.9)	149.5 (116.3 , 188.3)	1 (0.86 , 1.13)
Caribbean	2814.2 (2263.2 , 3429.9)	6950.1 (5534.8 , 8610.2)	146.965	93.9 (75.8 , 114.1)	102.9 (81.9 , 127.6)	0.29 (0.23 , 0.34)
Central Europe	24135.2 (20378.7 , 28690.1)	30111.3 (23285.7 , 38390.6)	24.7609	121.8 (103 , 144.4)	100.5 (77.6 , 128.4)	-0.69 (-0.89 , -0.49)
Eastern Europe	29867.5 (24771.1 , 36021.8)	45201.3 (37704.4 , 54538.7)	51.3394	78.9 (65.4 , 95.1)	93 (77.7 , 112.1)	0.31 (0.04 , 0.58)
Central Asia	2316.7 (1597.3 , 3207.9)	6871.7 (5151.4 , 9058)	196.616	40.5 (28 , 56.1)	69.6 (52.7 , 90.7)	2.07 (1.82 , 2.33)
North Africa and Middle East	7633.5 (5717.1 , 10075.8)	25749.7 (19238.4 , 33763.9)	237.325	39.2 (29.1 , 52.5)	48.6 (36.4 , 63.5)	0.87 (0.78 , 0.97)
South Asia	107619.3 (80304.3 , 137510.3)	339023.4 (263067.7 , 435755.9)	215.021	179.3 (132.8 , 234.1)	198.5 (153.9 , 257.1)	0.37 (0.31 , 0.42)
Southeast Asia	12117.3 (8936.5 , 15570.3)	38755.1 (28883.3 , 49683.1)	219.833	44.3 (32.3 , 56.8)	51.4 (38.3 , 65.4)	0.42 (0.37 , 0.47)
East Asia	153700.5 (122411.8 , 194783.1)	417049.7 (320437.4 , 530081.3)	171.339	156 (125 , 196.3)	152.9 (117.5 , 193.8)	0.15 (-0.01 , 0.31)
Oceania	43.4 (27.5 , 63.6)	122.5 (75.6 , 183.7)	182.258	12.5 (8 , 18.4)	14.5 (9 , 21.7)	0.39 (0.33 , 0.45)
Western Sub-Saharan Africa	1905.9 (1278.6 , 2717.4)	4917.5 (3336.3 , 6968.7)	158.015	18.3 (12.3 , 26)	22.3 (15.2 , 31.5)	0.74 (0.61 , 0.86)
Eastern Sub-Saharan Africa	3061.7 (2068.5 , 5485.2)	7245.4 (4949.8 , 11492)	136.646	36.2 (24.4 , 68.4)	39.1 (26.6 , 64.4)	0.25 (0.2 , 0.3)
Central Sub-Saharan Africa	1045.7 (668 , 2468.7)	2792.9 (1802.1 , 5397.6)	167.084	41.1 (26.1 , 103.4)	46.9 (30.2 , 97.8)	0.42 (0.31 , 0.52)
Southern Sub-Saharan Africa	5051.5 (3934.3 , 6311.8)	9930 (7903.7 , 12364.6)	96.5753	163.9 (127.4 , 204.6)	149.6 (119.2 , 186)	-0.58 (-0.82 , -0.33)

## Sheet: S3
The prevalence of RA cases and rate among the elderly across 204 countries in 1990 and 2021, and the trends from 1990 to 2021
Location	Prevalence cases			Prevalence rate
	1990 (95% UI)	2021 (95% UI)	percentage change(100%)	1990_per 100 000(95% UI)	2021_per 100 000(95% UI)	EAPC(95% CI)
Afghanistan	826.9 (711.1 , 969.1)	1139.2 (1000.8 , 1298.1)	37.7743	91.9 (79 , 107.6)	141 (123.7 , 160.7)	1.5 (1.3 , 1.7)
Albania	616.5 (515.2 , 734.4)	2645.3 (2248.1 , 3102.1)	329.073	249.6 (209.2 , 296.3)	438.7 (373.2 , 513.9)	2.1 (2.01 , 2.19)
Algeria	1721 (1446.7 , 2053.6)	7631.4 (6470.5 , 8994.3)	343.43	110.3 (92.8 , 131.5)	174.1 (147.7 , 204.9)	1.52 (1.45 , 1.59)
American Samoa	3.7 (3.1 , 4.3)	10.3 (8.8 , 12)	181.022	140.3 (118.5 , 166.1)	175.4 (150.7 , 204.1)	0.59 (0.53 , 0.64)
Andorra	29.1 (24.6 , 34.1)	82.2 (69.9 , 96.3)	182.645	387.5 (327.7 , 453.8)	429.1 (365 , 503.1)	0.45 (0.41 , 0.48)
Angola	1097.7 (958.9 , 1252.5)	4481.7 (3926.4 , 5094.1)	308.288	261.2 (228.6 , 297.5)	351.5 (308.7 , 398.9)	1.07 (0.95 , 1.18)
Antigua and Barbuda	24.6 (21.6 , 28)	61.1 (53.4 , 69.9)	148.45	343.3 (299.3 , 393)	482 (423.1 , 548.2)	1.02 (0.95 , 1.1)
Argentina	16972.4 (14726.1 , 19502.8)	41694.4 (37124.8 , 46731.3)	145.66	407.9 (354.2 , 468.4)	581.8 (517.9 , 652.6)	1.04 (0.94 , 1.14)
Armenia	597.5 (501.4 , 713.7)	1636.8 (1412.1 , 1894.2)	173.948	174.6 (147 , 207.6)	267.7 (231.5 , 309.5)	1.52 (1.47 , 1.58)
Australia	33985.1 (29858.5 , 38373.5)	86175.3 (75770.2 , 97563.1)	153.568	1307.3 (1148.1 , 1476.6)	1447.8 (1267.6 , 1644.8)	0.4 (0.23 , 0.57)
Austria	14225.8 (12624.1 , 16083.7)	19880.8 (17531.4 , 22513.6)	39.7516	911.6 (807.6 , 1032.6)	880.8 (773.8 , 1001.2)	-0.01 (-0.16 , 0.14)
Azerbaijan	843.4 (700.6 , 1018.9)	2378.4 (2001.7 , 2833.4)	182.01	144.1 (120 , 173.7)	181.2 (153.2 , 214.5)	1.09 (0.76 , 1.42)
Bahamas	59.8 (52.2 , 68)	210.1 (184.2 , 239.9)	251.338	348.3 (304.5 , 395.4)	441.5 (389 , 501.8)	0.78 (0.68 , 0.88)
Bahrain	57.3 (50.3 , 65.3)	595.4 (529.8 , 666.9)	939.143	303.1 (266.5 , 345.2)	569.7 (509 , 635.9)	2.05 (1.92 , 2.17)
Bangladesh	11948.3 (10131.3 , 13981.5)	62256.8 (53586 , 72566.3)	421.05	222.4 (188.9 , 259.8)	366.5 (315.7 , 426.6)	1.81 (1.62 , 1.99)
Barbados	216.2 (190.8 , 243.6)	513.8 (457.7 , 580.7)	137.686	542.8 (476.3 , 615)	745.8 (664.9 , 842.1)	0.88 (0.77 , 0.99)
Belarus	3539.6 (2967.3 , 4176.2)	7415.6 (6376.7 , 8542.2)	109.505	204.8 (171.9 , 241.2)	334.3 (287.7 , 384.6)	1.64 (1.51 , 1.77)
Belgium	16928.2 (14791.8 , 19296.5)	26659.9 (23444.8 , 30465.3)	57.4879	827.4 (722 , 944.2)	896.6 (785.1 , 1030)	0.33 (0.27 , 0.4)
Belize	35.7 (31.3 , 40.6)	138.5 (122.2 , 157)	288.061	314.5 (275.6 , 358.1)	409.7 (362.7 , 462.9)	0.89 (0.84 , 0.95)
Benin	336.1 (281.5 , 399.5)	1033.8 (877.7 , 1212.1)	207.613	139.9 (117.3 , 166.1)	178 (151.8 , 208.1)	0.81 (0.74 , 0.89)
Bermuda	31.6 (27.2 , 36.7)	109.1 (94.9 , 125.7)	245.857	418.3 (361.4 , 485.1)	584.3 (506.2 , 675)	1.14 (1.03 , 1.26)
Bhutan	113 (96.2 , 133.5)	538 (461.7 , 628.2)	375.977	443.8 (379.6 , 521.7)	745.8 (640.5 , 869.8)	1.81 (1.71 , 1.92)
Bolivia (Plurinational State of)	2005.2 (1761.2 , 2279.3)	10411.6 (9238.4 , 11784.8)	419.224	549.8 (484.7 , 623.1)	942 (837.4 , 1063.7)	1.78 (1.73 , 1.82)
Bosnia and Herzegovina	2413.3 (2089.7 , 2785.2)	6351.1 (5592.6 , 7272)	163.167	488.9 (424.6 , 561.9)	747.2 (657.9 , 855.5)	1.73 (1.58 , 1.87)
Botswana	237 (208.2 , 269.1)	816.9 (723.6 , 920.6)	244.639	356 (313.6 , 403.5)	485.7 (431.1 , 546.1)	1.11 (0.95 , 1.27)
Brazil	33297 (28595 , 38622.4)	97995.9 (85131.2 , 113027.8)	194.308	306.2 (263.2 , 354.9)	307.1 (266.9 , 354)	0.18 (0.12 , 0.24)
Brunei Darussalam	66.2 (58 , 75.8)	330.5 (291.7 , 375)	399.217	611.5 (536.3 , 698.7)	810.1 (717.9 , 915)	0.91 (0.83 , 1)
Bulgaria	4029.8 (3436.5 , 4753.3)	5984.1 (5161.5 , 6947.1)	48.4953	229.9 (196.3 , 270.7)	312.8 (269.2 , 363.6)	1.02 (0.88 , 1.15)
Burkina Faso	723.3 (603.1 , 865.4)	1771.5 (1489.5 , 2092.6)	144.907	136 (113.9 , 162)	164.6 (139 , 193.8)	0.69 (0.63 , 0.75)
Burundi	627.4 (544.4 , 718.8)	1397.9 (1214.3 , 1616.6)	122.802	231.5 (201 , 265)	256.5 (223.5 , 295.7)	0.43 (0.37 , 0.5)
Cabo Verde	41.6 (35.1 , 49.1)	114 (96.2 , 134.5)	174.099	142.5 (119.9 , 168.5)	215.1 (182.6 , 252.3)	1.49 (1.42 , 1.56)
Cambodia	688.7 (586.2 , 804.3)	3534.4 (3015.1 , 4104)	413.208	131.5 (112.5 , 152.9)	237.3 (203.5 , 274.2)	1.94 (1.9 , 1.98)
Cameroon	847.1 (709.9 , 1000.6)	2834.2 (2406.3 , 3324.8)	234.569	162.4 (137 , 191)	200.2 (171 , 233.7)	0.7 (0.53 , 0.87)
Canada	38624.5 (36497 , 40757.7)	115759.1 (109583.2 , 122430.1)	199.704	905.8 (855.9 , 955.9)	1202.4 (1138.2 , 1271.9)	0.91 (0.8 , 1.02)
Central African Republic	362.4 (320.4 , 409.1)	676.5 (598.6 , 765.3)	86.6863	278.2 (246.2 , 314.2)	285.4 (253.1 , 322.3)	0.14 (0.08 , 0.21)
Chad	419.6 (350.2 , 496.6)	871 (732.7 , 1025.2)	107.567	121.6 (101.5 , 144)	133.6 (113 , 156.6)	0.36 (0.23 , 0.49)
Chile	8719.7 (7660.2 , 9916.2)	43275.4 (38260.8 , 48892.9)	396.294	712.3 (626.2 , 809.2)	1304.5 (1153.4 , 1473.7)	1.98 (1.91 , 2.05)
China	644812.4 (544798.7 , 765069.9)	2012064.1 (1718981.4 , 2358487.8)	212.039	646.9 (547.6 , 765.7)	748.4 (639.9 , 876.5)	0.53 (0.51 , 0.56)
Colombia	8980.5 (7947.1 , 10157.9)	46899.3 (42013.7 , 52351.4)	422.232	435.9 (386.4 , 492.3)	672.7 (602.9 , 750.5)	1.42 (1.29 , 1.56)
Comoros	57.9 (49.6 , 67.5)	179.2 (154.7 , 207.7)	209.413	256.5 (220.5 , 298)	320.4 (277.2 , 370.4)	0.84 (0.73 , 0.95)
Congo	447 (391.9 , 508.6)	1319.2 (1171 , 1490.2)	195.147	350.2 (307.5 , 397.9)	454.5 (403.9 , 512.3)	0.99 (0.88 , 1.09)
Cook Islands	1.6 (1.3 , 2)	5.1 (4.2 , 6.2)	219.636	105.9 (85.5 , 130.3)	149.5 (124.1 , 181.3)	1.19 (1.11 , 1.26)
Costa Rica	1442.9 (1286.3 , 1625.7)	8090.8 (7262.4 , 9054.1)	460.732	690 (615.2 , 777)	1154.7 (1037.2 , 1291.4)	1.57 (1.5 , 1.64)
Coted'Ivoire	631.6 (522.5 , 763.9)	2289.8 (1936.7 , 2692.1)	262.521	146.3 (122.2 , 175.2)	188.4 (160.6 , 219.9)	0.87 (0.74 , 0.99)
Croatia	4513.1 (3960.2 , 5142.6)	10961.9 (9723.3 , 12379)	142.892	560.1 (493.2 , 636.1)	924.7 (818.4 , 1046.2)	1.61 (1.56 , 1.66)
Cuba	4960.2 (4345.9 , 5685.1)	13562.5 (11979.8 , 15347.2)	173.428	386.1 (338.1 , 442.9)	558 (492.4 , 632.1)	1.13 (1.07 , 1.19)
Cyprus	1342.4 (1161.3 , 1552.8)	4335.3 (3760.6 , 4956.7)	222.948	1233.2 (1066.6 , 1426.3)	1572.1 (1360.6 , 1801)	1.16 (0.96 , 1.36)
Czechia	5945.8 (5136.8 , 6857)	12804.2 (11221.1 , 14627.9)	115.348	320 (276.6 , 369.1)	463.1 (404.8 , 530.5)	1.14 (1.07 , 1.2)
Democratic People's Republic of Korea	9713.4 (8499.2 , 11093.9)	28731.7 (25558.1 , 32445.9)	195.793	527.2 (463.2 , 600.6)	718.4 (639.4 , 810.7)	1.02 (0.97 , 1.08)
Democratic Republic of the Congo	4634.2 (4027.3 , 5308.7)	12533.5 (10929.6 , 14423.4)	170.458	256.9 (223.9 , 293.4)	311.9 (272.5 , 358)	0.61 (0.47 , 0.74)
Denmark	12851.5 (11409.4 , 14425.7)	25329.5 (22472.9 , 28516.4)	97.0941	1185.9 (1049.7 , 1335.9)	1593.7 (1408.5 , 1803.4)	1.1 (1.04 , 1.15)
Djibouti	33.3 (28.4 , 39.3)	209.2 (179.1 , 242.3)	527.349	246.6 (211 , 289.5)	314.1 (270.7 , 362.3)	0.83 (0.69 , 0.97)
Dominica	25.3 (22.2 , 29)	40.5 (35.4 , 46.1)	59.9059	331.2 (290 , 380)	391.9 (344.4 , 445)	0.39 (0.27 , 0.52)
Dominican Republic	984.9 (844 , 1147.4)	3805.4 (3277.7 , 4432.4)	286.383	244.9 (211.1 , 283.6)	317.5 (273.8 , 369.4)	0.78 (0.68 , 0.89)
Ecuador	3907.7 (3449.9 , 4405.4)	21965.7 (19585.7 , 24654.8)	462.119	647.6 (572.6 , 728.9)	1093.3 (975.2 , 1226.5)	1.59 (1.48 , 1.71)
Egypt	4064.7 (3462.9 , 4779.9)	16495.1 (14303.4 , 19087.9)	305.815	125.4 (106.8 , 147.2)	206.9 (179.5 , 238.9)	1.48 (1.38 , 1.57)
El Salvador	853.6 (737.1 , 987.1)	3027.9 (2630.1 , 3482.2)	254.701	241.2 (208.6 , 278.5)	395.2 (342.8 , 455.3)	1.67 (1.56 , 1.78)
Equatorial Guinea	58.4 (51.1 , 67)	274.7 (239.7 , 314.9)	370.692	264.7 (232 , 303.4)	513.5 (449 , 587.6)	2.56 (2.39 , 2.73)
Eritrea	259.1 (225.5 , 298.4)	856.8 (748.1 , 983)	230.614	239.7 (209 , 275.6)	299.4 (262 , 342.6)	0.67 (0.64 , 0.71)
Estonia	2073.8 (1907.7 , 2253.8)	3410.8 (3155.9 , 3695.7)	64.467	767.4 (706.3 , 833.8)	1003.3 (927.8 , 1087.8)	1.25 (1.08 , 1.42)
Eswatini	136.3 (119.7 , 154.5)	322 (286.4 , 361.9)	136.198	431.6 (379.6 , 488.3)	502.6 (447.6 , 564.2)	0.48 (0.28 , 0.68)
Ethiopia	5933.8 (4979.9 , 7084.7)	11996.9 (10193.8 , 14191.6)	102.178	263.7 (221.8 , 314)	247.8 (210.8 , 292.8)	-0.05 (-0.14 , 0.04)
Fiji	32.8 (26.6 , 40.7)	98.2 (81.7 , 119.2)	199.058	84.6 (68.7 , 104.7)	101.4 (84.3 , 122.8)	0.62 (0.45 , 0.79)
Finland	14165 (12655.2 , 15898.3)	31292.2 (27900.1 , 34981.3)	120.912	1503.7 (1342.3 , 1688.7)	1880.8 (1671.8 , 2109)	0.93 (0.85 , 1)
France	76852.9 (66718.4 , 88391.6)	151984.2 (132155 , 174944.9)	97.7599	702.9 (608.5 , 810.8)	835.7 (722.2 , 967.8)	0.68 (0.55 , 0.82)
Gabon	267.4 (233.4 , 305)	661.9 (585.4 , 746.4)	147.565	376.6 (329.1 , 429.5)	540.1 (478.3 , 608.4)	1.2 (1.12 , 1.29)
Gambia	57.3 (47.4 , 68.7)	204.2 (172.5 , 240.6)	256.612	142.9 (118.9 , 170.9)	184.5 (156.5 , 216.8)	0.88 (0.79 , 0.97)
Georgia	1532.1 (1281.1 , 1846.6)	1797.4 (1533.4 , 2097.6)	17.3218	185.8 (155.6 , 223.4)	221.9 (189.3 , 259)	0.54 (0.43 , 0.65)
Germany	107487.2 (93410.6 , 123213.9)	181255.4 (157997.2 , 206224.6)	68.6297	658 (570.7 , 755.8)	739.4 (640.5 , 846.2)	0.33 (0.21 , 0.46)
Ghana	943.6 (764 , 1148.4)	3634.9 (2991.3 , 4361)	285.201	131.6 (107.1 , 159.4)	187.7 (155.4 , 224.1)	1.12 (0.99 , 1.24)
Greece	10531.4 (9066.3 , 12231.2)	17616.4 (15394.7 , 20126)	67.2745	524 (451 , 608.8)	610.8 (530.8 , 701.2)	0.5 (0.48 , 0.52)
Greenland	15.6 (13.7 , 17.9)	66.1 (58.5 , 75)	323.782	421.1 (370.3 , 479.7)	722.9 (641.8 , 817.3)	1.94 (1.9 , 1.99)
Grenada	18.4 (15.7 , 21.6)	40 (34.4 , 46.5)	117.278	190.9 (161.7 , 224.5)	304.4 (263.1 , 351.4)	1.29 (1.11 , 1.47)
Guam	11.7 (9.7 , 14.2)	47.7 (40.5 , 56.1)	306.983	127.1 (105.6 , 153.3)	172.3 (146.4 , 202.2)	0.97 (0.84 , 1.1)
Guatemala	1163.6 (1015 , 1328)	7607.2 (6800.2 , 8535.2)	553.74	302.8 (266.2 , 343.4)	574.3 (513.9 , 643.5)	1.94 (1.8 , 2.08)
Guinea	554.8 (462.5 , 659.8)	1018.5 (865 , 1204.4)	83.5739	131.7 (110.2 , 156.2)	154.2 (131.5 , 181.6)	0.47 (0.39 , 0.55)
Guinea-Bissau	61 (50.8 , 72.5)	128.6 (109.3 , 150.8)	110.853	129.8 (108.7 , 153.6)	162.2 (138.8 , 188.8)	0.73 (0.63 , 0.82)
Guyana	68 (57.5 , 80.8)	166.4 (143.1 , 194.3)	144.751	156.4 (132.9 , 184.8)	219.2 (189.9 , 253.9)	0.95 (0.85 , 1.04)
Haiti	736.3 (647.5 , 843.1)	2032.4 (1789.2 , 2300.8)	176.039	208.2 (184.1 , 237)	261.2 (231.2 , 294.3)	0.72 (0.69 , 0.75)
Honduras	1545.7 (1375 , 1729.2)	8090.5 (7276.3 , 9018.8)	423.42	659.5 (587.1 , 737.5)	1071.3 (964.1 , 1193.1)	1.43 (1.36 , 1.5)
Hungary	11197.3 (10110.1 , 12412.7)	18477.7 (16694.6 , 20474.6)	65.0199	560.4 (506 , 620.8)	715.7 (645.2 , 794.1)	0.8 (0.62 , 0.97)
Iceland	284.1 (246.5 , 326)	675.4 (580.9 , 777.6)	137.764	769.1 (666.4 , 883.9)	892.6 (766.2 , 1029.1)	0.52 (0.43 , 0.61)
India	296019 (243076.4 , 361451.5)	1312132.3 (1095429.6 , 1574167.9)	343.26	599.5 (494.6 , 728.5)	924.5 (774.2 , 1106)	1.52 (1.43 , 1.6)
Indonesia	10943.1 (8913.1 , 13367.2)	36965.7 (30652.8 , 44349.2)	237.801	98.4 (80.6 , 119.6)	129.5 (108.1 , 154.6)	0.75 (0.69 , 0.82)
Iran (Islamic Republic of)	4338.4 (3662.4 , 5143)	17972.6 (15447.5 , 21041.4)	314.272	136 (115.2 , 160.6)	191 (164.4 , 223.3)	1.18 (1.12 , 1.23)
Iraq	1322.5 (1115.4 , 1565.7)	6018.3 (5184 , 6993.1)	355.062	144.7 (122.2 , 171.2)	220.2 (190.1 , 255.1)	1.53 (1.36 , 1.7)
Ireland	10389.7 (9248.1 , 11660.3)	24026 (21224.4 , 26966.8)	131.248	1905 (1693 , 2142.4)	2343.4 (2065.7 , 2636.1)	0.93 (0.77 , 1.1)
Israel	3098.6 (2633.3 , 3607.1)	10444.6 (8976.2 , 12095.4)	237.073	484.2 (411.4 , 564)	654.4 (561.1 , 760.5)	1.06 (1.03 , 1.1)
Italy	110657.8 (92573.7 , 132208.2)	165823.4 (140312.9 , 196635.6)	49.8524	930.6 (778.4 , 1112.5)	903.6 (761.3 , 1077.6)	-0.06 (-0.08 , -0.04)
Jamaica	605.5 (525.8 , 701.5)	1396.2 (1222.7 , 1594.8)	130.587	261.2 (226.3 , 303.1)	355.2 (311.1 , 405.6)	0.9 (0.82 , 0.99)
Japan	287917.7 (241803.4 , 343586.2)	473300.6 (405532.5 , 553459.9)	64.3874	1315.1 (1104.9 , 1568.5)	1069.1 (910.1 , 1258.6)	-0.49 (-0.6 , -0.38)
Jordan	204.1 (174.6 , 240.6)	1873.3 (1608.1 , 2191)	817.782	139.4 (119.5 , 163.9)	221.3 (190.3 , 258.2)	1.81 (1.67 , 1.95)
Kazakhstan	2694.5 (2257.5 , 3214.8)	5441.1 (4618.2 , 6376.8)	101.936	171.5 (144.1 , 204.1)	238.3 (203.1 , 278.2)	1.4 (1.09 , 1.7)
Kenya	2554.8 (2132.8 , 3072.9)	7805.4 (6600 , 9266.2)	205.513	273.9 (229.1 , 328.6)	304.3 (258 , 360.1)	0.26 (0.2 , 0.32)
Kiribati	3.5 (2.9 , 4.2)	8.3 (7.1 , 9.9)	136.814	79.8 (66.4 , 95.3)	94.6 (80.4 , 111.6)	0.52 (0.45 , 0.59)
Kuwait	148.8 (127 , 174.5)	1073.8 (935.7 , 1222)	621.841	246.4 (210.7 , 288.4)	361.1 (315.2 , 410.4)	1.61 (1.41 , 1.81)
Kyrgyzstan	2371.3 (2091.6 , 2680.5)	5456.5 (4776.8 , 6199.3)	130.108	647.5 (571.1 , 731.1)	997.1 (875.6 , 1129.8)	1.5 (1.3 , 1.71)
Lao People's Democratic Republic	318.8 (273.3 , 370.2)	1136.7 (972.8 , 1318.7)	256.596	128.4 (110.6 , 148.6)	214.7 (184.8 , 247.9)	1.73 (1.65 , 1.8)
Latvia	2623.8 (2428 , 2846.3)	3493.3 (3224.6 , 3782.6)	33.1407	555.6 (514.2 , 602.7)	692 (638.7 , 749.5)	0.81 (0.69 , 0.92)
Lebanon	522.4 (447.9 , 615.1)	2086.6 (1796.2 , 2408.2)	299.413	189.1 (162.2 , 222.2)	292.3 (251.5 , 337.6)	1.62 (1.45 , 1.78)
Lesotho	365.5 (320.8 , 413)	559.1 (497 , 628.2)	52.9606	359.2 (315.6 , 405.6)	426.3 (379.5 , 478.7)	0.36 (0.23 , 0.5)
Liberia	197.7 (164.4 , 235.5)	399.4 (338 , 468.5)	102.049	135.4 (112.7 , 161.2)	180.1 (153.3 , 210.3)	1.13 (1.01 , 1.25)
Libya	288.9 (244.8 , 345.2)	1058.4 (907.3 , 1230.4)	266.382	130.3 (110.4 , 155.5)	186.6 (160.1 , 216.8)	1.39 (1.31 , 1.48)
Lithuania	3859.9 (3561.8 , 4187)	5973 (5528.8 , 6462.2)	54.7425	655.6 (605.1 , 710.9)	817.7 (756.8 , 885.1)	0.67 (0.64 , 0.7)
Luxembourg	481.5 (419 , 554.6)	1036.6 (902 , 1189.5)	115.284	673.2 (585.3 , 775.8)	780.6 (678.1 , 897.4)	0.57 (0.47 , 0.68)
Madagascar	1183.5 (1011.4 , 1380.9)	2934 (2553 , 3401.2)	147.907	201.4 (172.9 , 234.3)	247.4 (216.3 , 285.3)	0.65 (0.61 , 0.69)
Malawi	1124 (967.1 , 1312.8)	2641.1 (2288.4 , 3043.3)	134.98	251.5 (217.1 , 292.6)	319.4 (277.7 , 367.3)	0.83 (0.75 , 0.91)
Malaysia	1101.5 (895.8 , 1341.2)	5152.1 (4306.3 , 6173.1)	367.755	103.9 (84.7 , 126.3)	143.4 (120.1 , 171.4)	1.1 (1.06 , 1.14)
Maldives	19.3 (16.7 , 22.1)	121.5 (105.8 , 139.3)	529.705	183.5 (159.7 , 210.3)	336 (293.4 , 384.2)	2.29 (2.03 , 2.55)
Mali	579.9 (479.4 , 694.8)	1512 (1276.5 , 1777.9)	160.728	121 (100.7 , 144.4)	146.8 (124.4 , 171.9)	0.68 (0.6 , 0.76)
Malta	331.6 (287.1 , 379.2)	928.7 (808.8 , 1063.3)	180.108	599.7 (519.6 , 685.7)	710.5 (616 , 816.6)	0.56 (0.47 , 0.65)
Marshall Islands	2.3 (1.9 , 2.6)	6.3 (5.4 , 7.2)	178.57	116.8 (100.9 , 135.5)	150.2 (130.5 , 171.7)	0.72 (0.62 , 0.83)
Mauritania	186.8 (157.8 , 220)	591.9 (502.2 , 692.3)	216.87	155 (130.9 , 182.7)	227.7 (194 , 265.3)	1.2 (1.1 , 1.3)
Mauritius	177.6 (147.1 , 214.9)	747.8 (633.3 , 887.8)	321.069	198.2 (165.2 , 238)	304.3 (258.8 , 359.4)	1.15 (1.03 , 1.27)
Mexico	62058.6 (52613.3 , 72769.1)	206231.8 (179087.2 , 238234.5)	232.318	1267.5 (1074.8 , 1486.2)	1335.2 (1159.7 , 1542.2)	0.15 (0.11 , 0.2)
Micronesia (Federated States of)	7.6 (6.5 , 8.8)	16.9 (14.7 , 19.3)	122.602	123.2 (105.9 , 143.3)	180.2 (157.8 , 205.6)	1.23 (1.19 , 1.26)
Monaco	35.7 (30 , 42.6)	51.5 (43.5 , 60.4)	44.3638	390.7 (328 , 467.7)	420.6 (354.1 , 495.1)	0.39 (0.24 , 0.53)
Mongolia	266.9 (230.5 , 307.4)	886.9 (770.2 , 1016.4)	232.29	220.9 (191.2 , 253.8)	355.9 (310.4 , 406.3)	1.89 (1.7 , 2.09)
Montenegro	278.4 (235.6 , 326.7)	610.7 (521 , 712.4)	119.383	357.3 (302.7 , 418.4)	450.8 (385.3 , 524.9)	1.08 (0.89 , 1.28)
Morocco	1932.4 (1639 , 2285.7)	7510.1 (6482.9 , 8724.6)	288.646	110.4 (93.7 , 130.5)	171.9 (148.5 , 199.4)	1.45 (1.35 , 1.54)
Mozambique	1583.4 (1360.5 , 1848.3)	3550 (3068 , 4084.4)	124.204	235.6 (203 , 274.2)	293.1 (254 , 336.6)	0.6 (0.54 , 0.65)
Myanmar	3783.4 (3202.1 , 4448.1)	13915.9 (11932.5 , 16188.6)	267.817	134.8 (114.7 , 157.7)	234.1 (201.8 , 271.2)	1.83 (1.73 , 1.93)
Namibia	266.4 (233.5 , 304.9)	717.4 (631.9 , 816.5)	169.257	337 (296.6 , 384.4)	455.3 (402 , 517.1)	1.04 (0.91 , 1.17)
Nauru	0.7 (0.6 , 0.8)	1.3 (1.1 , 1.5)	79.4709	133.7 (114.4 , 154.9)	192 (167 , 219.3)	1.09 (0.88 , 1.3)
Nepal	3770.4 (3207.7 , 4433.6)	17827.7 (15322.9 , 20782.9)	372.832	366.3 (313.5 , 428.6)	632.2 (545.1 , 734.9)	1.74 (1.72 , 1.77)
Netherlands	42033.1 (36961.6 , 47708.1)	73427.7 (64006.8 , 83839)	74.6902	1606 (1409.2 , 1825.9)	1561.6 (1355.7 , 1791.4)	0.17 (-0.02 , 0.37)
New Zealand	9354.2 (7776.9 , 11179.5)	18249.9 (15413.6 , 21715.9)	95.0993	1791.5 (1488.7 , 2142.2)	1638.6 (1382.7 , 1952.1)	-0.2 (-0.25 , -0.15)
Nicaragua	875.4 (768.8 , 994.3)	4488.6 (3966.5 , 5115.7)	412.721	517.6 (456 , 586.2)	790.7 (700.2 , 899.2)	1.47 (1.44 , 1.51)
Niger	374.4 (308.5 , 448.8)	1344.9 (1131.5 , 1593.7)	259.184	116.2 (96.6 , 138.5)	139 (117.7 , 163.8)	0.74 (0.64 , 0.83)
Nigeria	7019.7 (5770 , 8476)	15999.6 (13389.6 , 19048.6)	127.923	131.9 (108.7 , 159)	156.4 (131.4 , 185.8)	0.64 (0.46 , 0.83)
Niue	0.4 (0.3 , 0.4)	0.5 (0.4 , 0.6)	42.8768	131.8 (112 , 155.6)	180.9 (155.2 , 209.5)	1.05 (1.04 , 1.07)
North Macedonia	519.7 (434.4 , 624)	1491.4 (1257.3 , 1755.1)	186.971	218.6 (183.2 , 261.8)	326.2 (275.5 , 383.2)	1.52 (1.45 , 1.59)
Northern Mariana Islands	2.5 (2.1 , 3)	12.1 (10.3 , 14.1)	386.653	162.5 (138.6 , 191.7)	189.4 (162.5 , 220)	0.35 (0.24 , 0.46)
Norway	18403.8 (15363.9 , 22068.4)	21221.9 (17928.7 , 25304.7)	15.3124	2006.7 (1670.8 , 2411.9)	1628.1 (1372.2 , 1946.1)	-0.53 (-0.63 , -0.43)
Oman	81.6 (67.7 , 98.2)	408.4 (343.9 , 483)	400.496	111.9 (92.9 , 134.5)	199.8 (168.6 , 235.3)	1.99 (1.86 , 2.12)
Pakistan	28424.4 (24216 , 33352.8)	54595.2 (46548.4 , 64091.4)	92.0716	428 (364.9 , 502)	404.9 (345.6 , 474.5)	0.1 (-0.06 , 0.25)
Palau	1.9 (1.6 , 2.2)	5.9 (5.1 , 6.8)	215.75	151.4 (129.7 , 176.7)	202.2 (173.6 , 232.9)	0.84 (0.77 , 0.91)
Palestine	163.8 (139.9 , 191.8)	660.1 (565.6 , 769.6)	303.076	153.2 (131 , 179)	228 (196 , 265)	1.22 (1.18 , 1.27)
Panama	687.3 (604.4 , 780.2)	2948.2 (2602.6 , 3330.3)	328.961	387.9 (341.5 , 440.1)	539.2 (476 , 609.2)	1.01 (0.98 , 1.05)
Papua New Guinea	180.8 (150.9 , 217.6)	542.8 (459 , 641.9)	200.219	84.4 (70.6 , 101.3)	98.1 (83.3 , 115.6)	0.39 (0.32 , 0.47)
Paraguay	1056.1 (924.9 , 1202.8)	5056.5 (4559.7 , 5625.7)	378.802	394.1 (345.3 , 448.7)	697.2 (629 , 775.3)	1.55 (1.4 , 1.69)
Peru	8365.6 (7421.2 , 9397.7)	43857.7 (39168.7 , 49091)	424.261	600.1 (532.8 , 673.5)	1077.4 (962.4 , 1205.6)	2.1 (2 , 2.2)
Philippines	9346 (7799.7 , 11151.9)	25389.8 (21313.9 , 30136.7)	171.665	288.2 (241.1 , 343.3)	271 (228.3 , 320.7)	-0.1 (-0.14 , -0.05)
Poland	46639 (40773.1 , 53456)	70600.1 (61930.2 , 80284.1)	51.3755	798.1 (697.8 , 914.9)	721.3 (632.6 , 820.6)	-0.21 (-0.29 , -0.12)
Portugal	10715.6 (9509.4 , 12114.6)	25725.9 (22816 , 28891.1)	140.079	567.3 (503.4 , 641.4)	836 (738.4 , 942.3)	1.31 (1.18 , 1.44)
Puerto Rico	1829.8 (1586.3 , 2115.9)	6052.9 (5293 , 6908)	230.794	395.4 (342.8 , 457.3)	631.2 (549.3 , 724)	1.6 (1.51 , 1.68)
Qatar	14.4 (12 , 17.4)	246.7 (205.9 , 293.1)	1609.92	162.4 (135.8 , 195.2)	307.5 (259 , 361.6)	2.05 (1.92 , 2.18)
Republic of Korea	17958 (15818.5 , 20323.9)	102908.2 (90674 , 116125.1)	473.05	524.8 (463.4 , 592.6)	819 (722.7 , 923.2)	1.66 (1.46 , 1.86)
Republic of Moldova	1183.5 (1014.2 , 1386)	2462.1 (2143.7 , 2820.6)	108.038	202 (173.3 , 236.3)	301.5 (262.7 , 345)	1.3 (1.12 , 1.47)
Romania	8050.6 (6664 , 9647.3)	17311.6 (14798.3 , 20281.9)	115.036	215.4 (178.6 , 257.6)	349.2 (298 , 409.8)	1.71 (1.65 , 1.77)
Russian Federation	92871.7 (81946.2 , 105090.6)	144550.5 (129040.4 , 161409.4)	55.6453	381.8 (337.1 , 431.6)	429.6 (383.6 , 479.6)	0.45 (0.4 , 0.49)
Rwanda	834 (728.1 , 960.5)	2611.5 (2283.4 , 2995.8)	213.11	252 (220.5 , 289.7)	355 (311.1 , 406.2)	1.41 (1.25 , 1.57)
Saint Kitts and Nevis	19 (16.7 , 21.6)	46 (40.3 , 52.5)	142.544	368.8 (324.9 , 419)	555.7 (490.7 , 630.1)	1.31 (1.14 , 1.47)
Saint Lucia	37.7 (33.1 , 42.9)	139.9 (123.3 , 157.9)	271.381	351.2 (309.1 , 398.6)	470.1 (414.9 , 529.9)	0.89 (0.75 , 1.02)
Saint Vincent and the Grenadines	19.2 (16.3 , 22.5)	47 (40.3 , 54.8)	144.707	212 (180.7 , 248.2)	258 (221.6 , 299.9)	0.64 (0.62 , 0.67)
Samoa	14 (11.9 , 16.5)	30.3 (26.2 , 35)	116.601	132.5 (113.4 , 155.9)	173.3 (150.2 , 199.7)	0.77 (0.71 , 0.84)
San Marino	17.5 (14.5 , 20.9)	35.6 (29.8 , 42.4)	103.287	382.7 (316.8 , 456.8)	399.3 (333.4 , 477.2)	0.27 (0.14 , 0.4)
Sao Tome and Principe	12.9 (10.8 , 15.4)	26.9 (22.7 , 31.6)	108.759	156.3 (131.3 , 185.4)	215.6 (183.1 , 251.4)	1.11 (0.99 , 1.23)
Saudi Arabia	705.6 (588.7 , 845.4)	3576.7 (3018.8 , 4246.8)	406.893	110.5 (92.3 , 132.1)	186.6 (157.7 , 221)	1.78 (1.66 , 1.91)
Senegal	562.8 (469.5 , 668)	1719.8 (1446.8 , 2032.2)	205.569	144.8 (121.3 , 171.4)	187.8 (158.8 , 220.8)	0.78 (0.73 , 0.84)
Serbia	5338.5 (4770.8 , 5969.7)	11844.9 (10328.4 , 13493.4)	121.878	347.5 (310.7 , 388.4)	527 (459.2 , 600.8)	1.45 (1.37 , 1.54)
Seychelles	8.6 (7.2 , 10.4)	23.6 (19.8 , 27.9)	172.34	119 (98.8 , 143.3)	162.1 (136.9 , 191.2)	0.97 (0.94 , 1)
Sierra Leone	335.2 (278.1 , 398.5)	686.1 (578.4 , 806.9)	104.653	133.7 (111 , 158.8)	159.8 (135.2 , 187.4)	0.59 (0.48 , 0.71)
Singapore	808.7 (687.5 , 948.3)	4720.2 (3993.5 , 5519.8)	483.695	310.7 (264.7 , 363.7)	418.9 (355.2 , 489)	1.15 (1.05 , 1.25)
Slovakia	2010 (1725.5 , 2337.8)	4778.8 (4178.3 , 5474.8)	137.749	251.2 (215.8 , 292)	368.3 (321.9 , 422.1)	1.28 (1.25 , 1.31)
Slovenia	2617.7 (2324.9 , 2944)	6806 (6069.4 , 7574.3)	159.997	829.2 (736.9 , 931.9)	1183.9 (1053.8 , 1319.6)	1.37 (1.26 , 1.48)
Solomon Islands	16.7 (14.4 , 19.4)	54 (47 , 61.7)	222.615	102.9 (88.6 , 119.3)	141.5 (123.4 , 161.5)	0.94 (0.89 , 0.99)
Somalia	574.9 (501.1 , 658.3)	1727.9 (1512.2 , 1975)	200.558	250.6 (218.8 , 286.5)	260.6 (228.7 , 297.1)	0.16 (0.12 , 0.2)
South Africa	17876.6 (15599.2 , 20527.6)	38071.2 (33313.2 , 43764)	112.967	729 (635.9 , 837.4)	675.7 (591.1 , 776.6)	-0.08 (-0.23 , 0.06)
South Sudan	671.1 (576.5 , 783.6)	1024.7 (885.4 , 1186.6)	52.672	218.6 (188.3 , 254.7)	256.5 (222.7 , 295.9)	0.59 (0.53 , 0.64)
Spain	48727.8 (44105.5 , 53852.9)	100932.5 (93217.5 , 109867.5)	107.135	663.6 (600.5 , 733.5)	833.9 (769.2 , 909.3)	0.69 (0.62 , 0.76)
Sri Lanka	1315.7 (1072.5 , 1615.4)	5374.9 (4452.2 , 6463.9)	308.527	103.1 (84.3 , 126.1)	148.1 (123 , 177.7)	1.31 (1.16 , 1.46)
Sudan	1016.9 (859.1 , 1206.2)	3049.6 (2613.9 , 3539.8)	199.891	91 (76.9 , 107.9)	139.5 (119.7 , 161.8)	1.43 (1.28 , 1.59)
Suriname	50.3 (42.3 , 59.4)	167.5 (143.2 , 197.2)	232.999	169.8 (143.6 , 199.6)	216.6 (185.7 , 254)	0.9 (0.83 , 0.97)
Sweden	30218.3 (25556 , 35776.5)	37087.2 (31635.8 , 43584.6)	22.7309	1493.8 (1261.3 , 1771.8)	1312.2 (1115.9 , 1547.5)	-0.37 (-0.4 , -0.35)
Switzerland	15045.9 (13056.8 , 17455.6)	27451.9 (23858.5 , 31597.8)	82.4548	1108.4 (957.3 , 1292.8)	1179.1 (1017.5 , 1366.7)	0.27 (0.18 , 0.37)
Syrian Arab Republic	779.7 (656.3 , 934.6)	3332 (2840.1 , 3938.2)	327.363	125.8 (106.1 , 150.4)	199.7 (170.5 , 235.3)	1.62 (1.55 , 1.69)
Taiwan (Province of China)	11777.5 (10242.7 , 13456.6)	36644 (35141 , 38351)	211.137	576.9 (505 , 655)	645.1 (618.8 , 674.9)	0.8 (0.57 , 1.02)
Tajikistan	933.4 (811.3 , 1067.5)	2477.9 (2162.4 , 2839.6)	165.461	288.5 (251.3 , 328.9)	382.2 (336 , 434.6)	0.81 (0.69 , 0.93)
Thailand	8054.6 (6881.3 , 9413.9)	41936.6 (36074.7 , 48739.7)	420.656	195.9 (167.7 , 228.4)	292.9 (252.2 , 340.1)	1.4 (1.33 , 1.48)
Timor-Leste	35.9 (30.3 , 42.5)	225.6 (192.8 , 263.2)	528.5	128.3 (109 , 150.8)	205.9 (176.6 , 239.5)	1.6 (1.55 , 1.65)
Togo	198.3 (164.8 , 237.3)	778.9 (660.3 , 917.4)	292.718	143.9 (120.2 , 171.4)	184.7 (157.8 , 216)	0.84 (0.72 , 0.97)
Tokelau	0.2 (0.2 , 0.3)	0.3 (0.3 , 0.4)	47.4956	109.4 (93 , 129)	163.4 (140.6 , 189.6)	1.34 (1.32 , 1.36)
Tonga	8.4 (7.1 , 10)	15.4 (13.2 , 18)	82.74	122.7 (103.6 , 146)	158.6 (136.1 , 185.9)	0.75 (0.71 , 0.79)
Trinidad and Tobago	473.4 (420 , 532.9)	1580.5 (1401.2 , 1771.6)	233.822	472.6 (419.7 , 531.1)	630.9 (561 , 705.5)	1.1 (1.03 , 1.17)
Tunisia	786.2 (664.1 , 934.3)	3365.5 (2873.9 , 3924.6)	328.081	123.7 (104.5 , 146.9)	193.6 (165.5 , 225.6)	1.56 (1.46 , 1.66)
Turkey	13245 (11782.8 , 14992.7)	65796.7 (58790 , 73776.8)	396.768	314 (279.7 , 354.9)	546.3 (488.2 , 612.4)	2.02 (1.92 , 2.13)
Turkmenistan	330.8 (277.9 , 394.7)	936.8 (807.2 , 1094)	183.176	142.7 (120.2 , 169.7)	190.8 (164.9 , 221.7)	1.1 (0.93 , 1.28)
Tuvalu	1 (0.8 , 1.1)	2.1 (1.8 , 2.4)	120.869	107 (91.5 , 125.4)	153.4 (132.7 , 177.8)	1.11 (1.07 , 1.14)
Uganda	1789.4 (1541.3 , 2086.2)	4989.3 (4322 , 5732.2)	178.826	241.8 (208.8 , 281.2)	312.8 (271.8 , 358.6)	0.93 (0.82 , 1.04)
Ukraine	17326.9 (14455.4 , 20859.7)	23997.8 (20365.9 , 28262.5)	38.5004	177.3 (148.1 , 213)	225.3 (191.2 , 265.3)	0.71 (0.67 , 0.74)
United Arab Emirates	59.8 (51.2 , 69.8)	775.3 (668.1 , 902.3)	1196.45	167.1 (143.3 , 194.6)	200.2 (172.9 , 232.3)	0.72 (0.6 , 0.83)
United Kingdom	184798.8 (159330.8 , 216144)	275624.5 (239458.8 , 318921)	49.1484	1528.3 (1316.7 , 1790.1)	1653.8 (1435 , 1917.6)	0.27 (0.24 , 0.31)
United Republic of Tanzania	3281.8 (2810 , 3834.6)	9238 (7992.6 , 10674.3)	181.492	258.7 (222.2 , 301.5)	327.8 (284.2 , 378)	0.7 (0.66 , 0.75)
United States of America	398296.9 (348715.7 , 456394.5)	854511.3 (750581.4 , 972079.8)	114.54	939.8 (822 , 1078.1)	1084.2 (951.8 , 1233.9)	0.63 (0.57 , 0.69)
United States Virgin Islands	26 (22 , 30.6)	90.7 (78.2 , 105.6)	248.84	279.4 (238.2 , 326.7)	361.3 (311.4 , 421.2)	0.79 (0.77 , 0.81)
Uruguay	2575.7 (2249.5 , 2951.4)	5042.6 (4437.4 , 5694.9)	95.773	499.5 (436.3 , 572.4)	692 (606.5 , 784.5)	1.04 (0.99 , 1.1)
Uzbekistan	7223.3 (6509.8 , 7981.2)	20113.1 (18283.7 , 22193.9)	178.449	518.2 (467.7 , 572)	624.3 (568 , 688.2)	0.82 (0.64 , 0.99)
Vanuatu	7.6 (6.4 , 9)	26.8 (23 , 31)	252.467	103.2 (87.6 , 121.5)	131.6 (113.3 , 151.7)	0.72 (0.67 , 0.77)
Venezuela (Bolivarian Republic of)	7497.3 (6755.5 , 8377.4)	36633.5 (33120.6 , 40598.9)	388.62	667.7 (601.9 , 745)	958.9 (867.8 , 1061.4)	1.18 (1.04 , 1.32)
Viet Nam	10691.4 (9070.9 , 12619.4)	48977.8 (41928.3 , 56971)	358.104	211.5 (180 , 248.9)	403.6 (347.4 , 467.3)	2.03 (1.98 , 2.07)
Yemen	530.1 (448.3 , 632.4)	1972.5 (1686 , 2307.5)	272.059	91 (77 , 108.2)	120.4 (103 , 140.6)	1.08 (0.96 , 1.2)
Zambia	699.9 (613.6 , 799.1)	2185.7 (1928.3 , 2484.1)	212.286	219.8 (193.1 , 250.5)	294.7 (260.5 , 334.2)	1.04 (0.86 , 1.22)
Zimbabwe	1115.9 (970 , 1277.4)	1857.1 (1636.5 , 2111.4)	66.4182	231.3 (202 , 263.9)	232.6 (205.9 , 263.3)	-0.33 (-0.51 , -0.14)

## Sheet: S4
The incidence of RA cases and rate among the elderly across 204 countries in 1990 and 2021, and the trends from 1990 to 2021
Location	Incidence cases			Incidence rate
	1990 (95% UI)	2021 (95% UI)	percentage change(100%)	1990_per 100 000(95% UI)	2021_per 100 000(95% UI)	EAPC(95% CI)
Afghanistan	18.6 (9.8 , 29.3)	21.4 (11.8 , 33.1)	14.7759	2.1 (1.1 , 3.2)	2.7 (1.5 , 4.2)	0.93 (0.75 , 1.12)
Albania	16.1 (8.9 , 25)	71.1 (39.3 , 108.7)	340.61	6.4 (3.5 , 9.9)	11.7 (6.4 , 17.8)	2.15 (2.06 , 2.23)
Algeria	41.6 (22.2 , 65.7)	178.7 (98.4 , 281.5)	329.018	2.7 (1.4 , 4.2)	4 (2.2 , 6.3)	1.3 (1.25 , 1.35)
American Samoa	0.1 (0 , 0.1)	0.2 (0.1 , 0.4)	181.233	3.3 (1.7 , 5.2)	4.1 (2.2 , 6.4)	0.61 (0.55 , 0.66)
Andorra	1 (0.6 , 1.4)	2.6 (1.7 , 3.7)	170.051	12.7 (8 , 18.3)	13.7 (8.8 , 19.6)	0.35 (0.32 , 0.39)
Angola	40.3 (24.4 , 59.4)	155.2 (93.5 , 231.2)	284.669	10 (6.3 , 14.4)	12.1 (7.4 , 17.8)	0.63 (0.54 , 0.72)
Antigua and Barbuda	1.6 (1.3 , 2)	3.4 (2.6 , 4.4)	115.785	20.9 (16.4 , 26.4)	27.2 (21.1 , 34.4)	0.79 (0.73 , 0.86)
Argentina	643 (424.1 , 895.8)	1160.1 (741.7 , 1653.2)	80.4113	15.5 (10.3 , 21.5)	16.1 (10.3 , 23.1)	0.21 (0.12 , 0.3)
Armenia	14.3 (8 , 22.4)	34.3 (19.1 , 53.2)	140.082	4.1 (2.3 , 6.3)	5.5 (3.1 , 8.5)	1.09 (1.04 , 1.14)
Australia	1669 (1119.3 , 2293.2)	4232.2 (2845.5 , 5852.3)	153.571	64.1 (43 , 88.1)	74.4 (50.2 , 102.9)	0.53 (0.38 , 0.68)
Austria	500.6 (327.2 , 705)	702.9 (454.7 , 969.7)	40.4227	32.8 (21.2 , 46.4)	32.4 (20.9 , 44.8)	0.13 (0 , 0.25)
Azerbaijan	20.1 (11.5 , 31)	53.9 (31.1 , 82.3)	168.159	3.4 (2 , 5.2)	4.1 (2.4 , 6.1)	0.89 (0.62 , 1.16)
Bahamas	3.1 (2.3 , 4)	9.5 (6.8 , 12.8)	204.826	17.9 (13.4 , 23.1)	21 (15.4 , 27.8)	0.52 (0.44 , 0.59)
Bahrain	1 (0.5 , 1.6)	9.9 (5.2 , 16.4)	905.544	4.8 (2.5 , 7.8)	8.1 (4.3 , 13.3)	1.59 (1.51 , 1.67)
Bangladesh	550.4 (363.8 , 758.3)	2696.4 (1797.3 , 3761.6)	389.903	10.3 (6.8 , 14.1)	15.8 (10.5 , 21.9)	1.53 (1.36 , 1.71)
Barbados	13.1 (10.3 , 16.5)	25.3 (18.3 , 33.5)	93.1012	29.8 (22.8 , 38.5)	36.8 (26.7 , 48.5)	0.57 (0.51 , 0.64)
Belarus	62.4 (31.9 , 100.1)	121.2 (62.7 , 197.9)	94.1807	3.5 (1.8 , 5.6)	5.3 (2.8 , 8.7)	1.41 (1.33 , 1.49)
Belgium	728.3 (488.9 , 1008)	1098.4 (724.3 , 1513.4)	50.8124	36 (23.9 , 50)	38.5 (25.4 , 53.3)	0.32 (0.23 , 0.4)
Belize	1.8 (1.3 , 2.3)	5.7 (4.1 , 7.5)	220.022	15.8 (11.9 , 20.5)	17.9 (13.3 , 23.4)	0.47 (0.41 , 0.52)
Benin	14.1 (8.6 , 20.6)	40.6 (24.5 , 58.8)	187.491	5.8 (3.5 , 8.4)	6.7 (4 , 9.7)	0.48 (0.44 , 0.52)
Bermuda	1.8 (1.3 , 2.3)	5.9 (4.5 , 7.7)	234.595	23.2 (17.3 , 30.2)	31.4 (23.8 , 41)	0.98 (0.86 , 1.1)
Bhutan	6.6 (4.3 , 9.4)	30.1 (19.3 , 43)	358.001	25.1 (16.6 , 35.3)	41 (26.3 , 58.6)	1.62 (1.57 , 1.66)
Bolivia (Plurinational State of)	91.3 (62.1 , 127.9)	401.2 (255.4 , 569.3)	339.337	25.3 (17.6 , 35)	35.8 (23 , 50.6)	1.06 (1.02 , 1.11)
Bosnia and Herzegovina	53.8 (29.6 , 86.5)	122 (68.3 , 191.7)	126.623	10 (5.4 , 16.2)	14.3 (8 , 22.5)	1.48 (1.32 , 1.63)
Botswana	7.9 (4.9 , 11.7)	25 (15.1 , 36.7)	214.241	12.5 (7.9 , 17.9)	15.2 (9.4 , 21.9)	0.71 (0.62 , 0.79)
Brazil	573.8 (300.4 , 931.1)	1766.5 (957.8 , 2816.6)	207.838	5.2 (2.7 , 8.4)	5.5 (3 , 8.8)	0.12 (0.08 , 0.17)
Brunei Darussalam	2.8 (1.9 , 3.9)	14.4 (9.6 , 19.9)	405.605	25.3 (16.5 , 35.2)	32.1 (21.3 , 44.6)	0.75 (0.71 , 0.78)
Bulgaria	79.1 (43.7 , 123)	113.2 (64.5 , 176.9)	43.151	4.4 (2.4 , 6.8)	6.2 (3.5 , 9.6)	1.15 (1.07 , 1.23)
Burkina Faso	32.1 (19.3 , 46.8)	72.2 (44.3 , 104.2)	125.181	5.7 (3.4 , 8.4)	6.4 (3.9 , 9.3)	0.39 (0.35 , 0.43)
Burundi	26.8 (16.8 , 37.9)	56.9 (35.8 , 81.9)	112.766	9.9 (6.3 , 14)	10.6 (6.8 , 15)	0.22 (0.16 , 0.28)
Cabo Verde	1.5 (0.9 , 2.2)	4.2 (2.5 , 6.1)	187.494	5.1 (3.1 , 7.6)	7.5 (4.5 , 11)	1.31 (1.27 , 1.34)
Cambodia	26.4 (16.3 , 38.5)	143.1 (88.3 , 206)	442.975	5 (3.2 , 7.3)	9.4 (5.8 , 13.4)	1.9 (1.83 , 1.98)
Cameroon	35 (20.9 , 52)	112 (69 , 161.7)	219.637	6.4 (3.8 , 9.4)	7.4 (4.6 , 10.7)	0.5 (0.4 , 0.6)
Canada	1660.1 (1267.4 , 2069)	5022.8 (3760.4 , 6242.7)	202.557	38.9 (29.7 , 48.5)	53.1 (39.9 , 66)	1.02 (0.9 , 1.13)
Central African Republic	11.5 (6.9 , 17.1)	21.1 (12.6 , 31.1)	83.6358	9.3 (5.7 , 13.5)	9.2 (5.6 , 13.2)	0.01 (-0.06 , 0.09)
Chad	18.2 (11 , 26.7)	37.6 (23.2 , 54.7)	106.429	5.2 (3.1 , 7.6)	5.5 (3.4 , 8)	0.2 (0.11 , 0.29)
Chile	353.6 (221.5 , 521.9)	1564.9 (958 , 2326.6)	342.545	28.6 (18 , 42.1)	47.2 (28.9 , 70.1)	1.62 (1.57 , 1.66)
China	23456.4 (13447.9 , 36009.5)	80905.3 (49797.4 , 118512.8)	244.917	22.8 (13.2 , 34.7)	29.6 (18.3 , 43.3)	0.86 (0.84 , 0.88)
Colombia	270.4 (171 , 393.4)	1172.8 (735.5 , 1704.1)	333.686	13.2 (8.4 , 19)	16.9 (10.6 , 24.5)	0.89 (0.82 , 0.95)
Comoros	2.6 (1.7 , 3.8)	8 (4.9 , 11.5)	204.286	11.8 (7.6 , 16.7)	14.2 (8.8 , 20.3)	0.67 (0.59 , 0.75)
Congo	13.9 (8.2 , 20.7)	39 (23.3 , 58.1)	179.27	11.2 (6.8 , 16.4)	13.3 (8.1 , 19.7)	0.64 (0.54 , 0.73)
Cook Islands	0 (0 , 0.1)	0.1 (0.1 , 0.2)	191.933	2.7 (1.4 , 4.2)	3.4 (1.9 , 5.6)	0.94 (0.84 , 1.05)
Costa Rica	45.7 (28.8 , 67)	207.3 (126.2 , 306.8)	353.491	21.8 (13.8 , 31.9)	29.6 (18.1 , 43.8)	0.95 (0.9 , 0.99)
Coted'Ivoire	28.5 (17 , 42)	97.4 (59.3 , 141.2)	242.178	6.1 (3.7 , 9)	7.5 (4.5 , 10.8)	0.66 (0.59 , 0.73)
Croatia	96.6 (51.6 , 155.8)	204.5 (107.8 , 322.1)	111.559	10.9 (5.8 , 17.7)	18.5 (9.8 , 29)	1.7 (1.62 , 1.78)
Cuba	178.6 (116 , 254.9)	417.6 (265.5 , 601.5)	133.825	13.6 (8.8 , 19.5)	16.9 (10.7 , 24.6)	0.65 (0.61 , 0.69)
Cyprus	70.9 (45.3 , 100.6)	219.4 (137.5 , 310.4)	209.402	63.1 (40.4 , 89.5)	80.4 (50.4 , 113.6)	1.14 (0.97 , 1.3)
Czechia	99.4 (53.8 , 156.3)	205.1 (112.3 , 322.5)	106.422	5.3 (2.9 , 8.4)	8 (4.4 , 12.4)	1.32 (1.25 , 1.39)
Democratic People's Republic of Korea	326 (198.2 , 479.2)	966.9 (616.6 , 1402.1)	196.578	17.3 (10.7 , 25.2)	23.7 (15.1 , 34.5)	1.06 (0.99 , 1.12)
Democratic Republic of the Congo	176.8 (108.4 , 259.3)	452.2 (276.4 , 667.2)	155.716	10.2 (6.5 , 14.6)	11.2 (6.9 , 16.3)	0.3 (0.19 , 0.41)
Denmark	657.9 (463.9 , 871)	1300.3 (900.5 , 1743.2)	97.6382	63.8 (45 , 84.7)	87.3 (60.5 , 117.2)	1.14 (1.08 , 1.19)
Djibouti	1.5 (0.9 , 2.2)	8.9 (5.4 , 13.1)	487.838	11.4 (7.1 , 16.4)	13.2 (8.1 , 19.1)	0.51 (0.42 , 0.61)
Dominica	1.7 (1.3 , 2.1)	2.4 (1.9 , 3)	41.5639	20.6 (16.3 , 25.6)	23.5 (18.8 , 29.4)	0.31 (0.24 , 0.38)
Dominican Republic	80.9 (66.2 , 97.5)	276.1 (225.1 , 336.6)	241.111	20 (16.5 , 23.9)	23.2 (19 , 28.3)	0.4 (0.22 , 0.57)
Ecuador	216.5 (161.2 , 279.1)	1005.3 (701.2 , 1354.4)	364.452	36 (27 , 46.1)	49.5 (34.6 , 66.7)	0.93 (0.85 , 1.01)
Egypt	84.5 (44.5 , 134.7)	321.7 (173.7 , 504.9)	280.69	2.5 (1.3 , 4)	3.9 (2.1 , 6.1)	1.26 (1.17 , 1.36)
El Salvador	33.7 (23.9 , 45.4)	106.4 (74 , 144.5)	215.329	9.7 (6.9 , 13)	13.8 (9.5 , 18.9)	1.2 (1.11 , 1.29)
Equatorial Guinea	2.2 (1.3 , 3.2)	9.1 (5.3 , 13.9)	317.116	10.2 (6.4 , 14.6)	16.5 (9.7 , 25.2)	1.7 (1.66 , 1.74)
Eritrea	10.5 (6.6 , 15.2)	35.6 (21.9 , 51.6)	238.138	10.2 (6.6 , 14.4)	12.4 (7.7 , 17.8)	0.58 (0.52 , 0.63)
Estonia	15.2 (7.4 , 25.6)	23 (11.2 , 39.8)	51.6868	5.5 (2.7 , 9.2)	7.3 (3.6 , 12.6)	1.18 (1.03 , 1.33)
Eswatini	4.2 (2.6 , 6.2)	9.4 (5.7 , 14)	125.773	13.6 (8.6 , 19.9)	15.1 (9.3 , 22.2)	0.38 (0.25 , 0.5)
Ethiopia	237.8 (136.8 , 361.1)	540.2 (327.7 , 787.9)	127.138	10.6 (6.2 , 15.9)	11.1 (6.8 , 16.1)	0.23 (0.14 , 0.32)
Fiji	0.9 (0.5 , 1.4)	2.4 (1.3 , 3.8)	176.194	2.2 (1.2 , 3.5)	2.4 (1.3 , 3.8)	0.41 (0.18 , 0.64)
Finland	591.9 (427.3 , 779.4)	1214.9 (849.4 , 1614.8)	105.267	63.7 (45.9 , 84)	78.4 (54.8 , 104.1)	0.81 (0.77 , 0.85)
France	3780.5 (2532.5 , 5167.1)	7386.9 (4862.4 , 10079.2)	95.394	35.3 (23.4 , 48.6)	42.7 (28.2 , 58.7)	0.74 (0.61 , 0.88)
Gabon	9.2 (5.5 , 13.7)	20.4 (12 , 30.5)	121.77	13 (7.8 , 19.1)	16.1 (9.6 , 24.1)	0.68 (0.6 , 0.75)
Gambia	2.5 (1.5 , 3.6)	8.3 (5 , 12)	236.836	5.8 (3.5 , 8.6)	7.2 (4.4 , 10.5)	0.66 (0.62 , 0.71)
Georgia	36.2 (20.6 , 56.3)	40.3 (23 , 61.8)	11.2887	4.3 (2.5 , 6.7)	5 (2.9 , 7.6)	0.43 (0.34 , 0.53)
Germany	4204.4 (2789.4 , 5902.7)	7020.2 (4795.3 , 9804.6)	66.9732	25.9 (17 , 36.6)	29.4 (19.9 , 41.5)	0.33 (0.16 , 0.49)
Ghana	39.7 (22.7 , 60.6)	143.8 (84.5 , 214.2)	262.322	5.3 (3 , 8)	7 (4.1 , 10.5)	0.82 (0.73 , 0.91)
Greece	324.9 (209.6 , 465.3)	527.8 (350.9 , 735.5)	62.4638	16.1 (10.4 , 23.1)	18.9 (12.4 , 26.6)	0.48 (0.45 , 0.51)
Greenland	0.6 (0.4 , 0.9)	2.7 (1.7 , 3.8)	331.683	15.7 (10.2 , 22.2)	27.2 (17.4 , 38.3)	2 (1.93 , 2.07)
Grenada	0.9 (0.6 , 1.2)	1.7 (1.2 , 2.4)	92.928	8.9 (6.2 , 12.2)	13.2 (9.3 , 17.9)	1.07 (0.87 , 1.28)
Guam	0.3 (0.2 , 0.5)	1.1 (0.6 , 1.8)	270.747	3.1 (1.7 , 5)	4 (2.2 , 6.3)	0.75 (0.62 , 0.88)
Guatemala	55 (41 , 71.9)	322.1 (238.4 , 425.1)	485.355	15.5 (11.9 , 19.7)	24.6 (18.3 , 32.2)	1.36 (1.25 , 1.46)
Guinea	24.1 (14.6 , 35)	42.2 (25.8 , 61)	75.0206	5.5 (3.4 , 8.1)	6.2 (3.8 , 8.9)	0.28 (0.23 , 0.33)
Guinea-Bissau	2.7 (1.7 , 3.9)	5.6 (3.5 , 8)	103.048	5.5 (3.4 , 8)	6.5 (4 , 9.3)	0.47 (0.43 , 0.52)
Guyana	3 (2.1 , 4.1)	7 (5 , 9.5)	132.683	7.3 (5.2 , 9.8)	10.1 (7.5 , 13.3)	0.86 (0.74 , 0.97)
Haiti	36 (26.4 , 47.6)	88.8 (64.4 , 120.3)	146.968	11.5 (8.8 , 14.8)	12.8 (9.7 , 16.8)	0.35 (0.33 , 0.36)
Honduras	59.4 (40.7 , 81.8)	249.5 (164.6 , 357.2)	319.646	25.9 (18 , 35.4)	33.2 (22.1 , 47.3)	0.74 (0.71 , 0.78)
Hungary	189.1 (98.3 , 302.7)	293.9 (155.5 , 452.5)	55.4035	9.3 (4.8 , 15)	12.2 (6.5 , 18.7)	0.95 (0.81 , 1.1)
Iceland	11.1 (7.1 , 15.6)	26.8 (17.3 , 37.5)	142.605	30.3 (19.6 , 42.9)	36 (23.2 , 50.5)	0.54 (0.43 , 0.65)
India	20693.1 (13098.5 , 29724.8)	84458.6 (54028.9 , 119227.9)	308.149	39.5 (25.2 , 56.4)	56.2 (35.9 , 79.4)	1.21 (1.17 , 1.25)
Indonesia	424.9 (235.5 , 650.1)	1587.9 (938.8 , 2362.5)	273.708	3.8 (2.1 , 5.7)	5.6 (3.4 , 8.2)	1 (0.88 , 1.12)
Iran (Islamic Republic of)	95.7 (48.4 , 156.1)	370.5 (197 , 592.3)	287.328	2.8 (1.4 , 4.5)	3.8 (2 , 6.1)	1.04 (0.98 , 1.1)
Iraq	26.8 (14.2 , 42.9)	126.4 (69.6 , 199.5)	371.051	2.9 (1.5 , 4.7)	4.5 (2.5 , 7.1)	1.49 (1.38 , 1.59)
Ireland	409.1 (262.4 , 560.9)	1065.7 (690.9 , 1477.7)	160.526	77.1 (49.6 , 105.5)	107.5 (69.9 , 148.7)	1.28 (1.21 , 1.35)
Israel	134.6 (92.2 , 185.1)	457.9 (312.4 , 621.4)	240.176	20.7 (14.1 , 28.6)	28.8 (19.6 , 39.3)	1.15 (1.12 , 1.18)
Italy	4473.7 (2663.3 , 6653.4)	7198 (4473.1 , 10412.6)	60.8944	38 (22.5 , 56.8)	42.4 (26.3 , 61.4)	0.39 (0.35 , 0.42)
Jamaica	32.3 (24 , 42.1)	59.7 (44 , 79.2)	85.0208	13.4 (9.8 , 17.6)	15.8 (11.7 , 20.9)	0.5 (0.45 , 0.55)
Japan	10914 (6612.8 , 16283.4)	15576.7 (9461.8 , 22929.4)	42.7227	49 (29.6 , 73.1)	42 (26 , 61.4)	-0.39 (-0.44 , -0.34)
Jordan	4.4 (2.3 , 7)	37.6 (20.5 , 59)	759.8	2.9 (1.5 , 4.6)	4.3 (2.3 , 6.7)	1.47 (1.35 , 1.59)
Kazakhstan	63 (36.2 , 97.9)	122 (69.9 , 189.3)	93.6817	4 (2.3 , 6.1)	5.3 (3.1 , 8.1)	1.18 (0.95 , 1.41)
Kenya	123.2 (73.8 , 183.1)	376.3 (227.8 , 554.5)	205.475	13.1 (7.9 , 19.3)	14.5 (8.9 , 21.2)	0.23 (0.2 , 0.26)
Kiribati	0.1 (0 , 0.1)	0.2 (0.1 , 0.3)	130.055	2 (1.1 , 3.2)	2.3 (1.2 , 3.5)	0.42 (0.31 , 0.54)
Kuwait	2.3 (1.2 , 3.7)	15.9 (8.5 , 25.5)	585.869	3.6 (1.9 , 5.9)	5.1 (2.7 , 8.2)	1.26 (1.18 , 1.34)
Kyrgyzstan	71 (43.5 , 104.3)	170 (100.7 , 259.7)	139.459	19.8 (12.3 , 28.8)	32.6 (20 , 48.5)	1.39 (1.29 , 1.49)
Lao People's Democratic Republic	12.1 (7.5 , 17.3)	45.3 (28.1 , 65.7)	273.377	4.9 (3.1 , 7)	8.4 (5.3 , 12.1)	1.65 (1.56 , 1.73)
Latvia	16.9 (8.4 , 28.4)	22.3 (11.3 , 37.1)	31.7487	3.5 (1.7 , 5.9)	4.7 (2.4 , 7.7)	0.98 (0.81 , 1.15)
Lebanon	8.4 (4.4 , 13.4)	29.5 (15.8 , 46.9)	249.977	2.9 (1.5 , 4.7)	4.2 (2.3 , 6.7)	1.34 (1.19 , 1.48)
Lesotho	11.9 (7.5 , 17.2)	16.9 (10.6 , 24.7)	41.9017	11.9 (7.6 , 17)	13.4 (8.6 , 19.2)	0.26 (0.18 , 0.34)
Liberia	7.9 (4.6 , 11.7)	15.3 (9.2 , 22.5)	93.766	5.3 (3.1 , 7.8)	6.5 (3.9 , 9.6)	0.75 (0.71 , 0.8)
Libya	5.9 (3.1 , 9.4)	20 (10.8 , 32)	239.404	2.6 (1.4 , 4.1)	3.4 (1.9 , 5.5)	1.08 (0.98 , 1.19)
Lithuania	27.3 (13.2 , 45.8)	42.8 (21.4 , 71.6)	56.8726	4.5 (2.2 , 7.6)	6.1 (3 , 10.2)	0.94 (0.87 , 1.02)
Luxembourg	19.4 (13 , 27.3)	42.3 (28 , 59.1)	117.848	27.1 (18 , 38.2)	32.4 (21.4 , 45.3)	0.65 (0.52 , 0.78)
Madagascar	53.3 (34 , 76.1)	125.9 (79.9 , 179.1)	136.056	9.3 (6.1 , 13.1)	10.7 (6.9 , 15)	0.4 (0.37 , 0.43)
Malawi	50.1 (31.7 , 72.3)	112.8 (70.7 , 165.2)	125.256	11.4 (7.4 , 16.3)	13.5 (8.5 , 19.6)	0.57 (0.5 , 0.64)
Malaysia	40 (23.3 , 61)	179 (105.6 , 273.3)	347.644	3.7 (2.2 , 5.7)	4.9 (2.9 , 7.4)	0.99 (0.9 , 1.08)
Maldives	0.5 (0.3 , 0.8)	3.6 (2.1 , 5.3)	563.392	5.1 (3 , 7.6)	9.3 (5.6 , 14.1)	2.18 (2.13 , 2.23)
Mali	25.1 (15 , 37.2)	60.9 (37.6 , 88.3)	142.705	5 (3 , 7.3)	5.6 (3.5 , 8.1)	0.4 (0.36 , 0.45)
Malta	13 (8.5 , 18.2)	35 (23.3 , 48.5)	169.683	23.3 (15.2 , 32.6)	27.5 (18.3 , 38.4)	0.58 (0.5 , 0.66)
Marshall Islands	0.1 (0 , 0.1)	0.2 (0.1 , 0.2)	171.262	3.1 (1.7 , 4.7)	3.7 (2.1 , 5.7)	0.59 (0.48 , 0.7)
Mauritania	7.6 (4.6 , 11)	23.9 (14.5 , 34.5)	214.946	6.1 (3.7 , 8.9)	8.8 (5.3 , 12.7)	1.04 (0.98 , 1.09)
Mauritius	6.9 (3.9 , 10.6)	27.8 (16.2 , 42.2)	302.884	7.4 (4.2 , 11.3)	10.9 (6.4 , 16.5)	0.96 (0.81 , 1.11)
Mexico	2470.8 (1491.2 , 3653.4)	6960.2 (4272.6 , 10280.9)	181.699	50.6 (30.9 , 74.4)	45.3 (28 , 66.6)	-0.25 (-0.31 , -0.19)
Micronesia (Federated States of)	0.2 (0.1 , 0.3)	0.4 (0.2 , 0.6)	109.824	3.1 (1.7 , 4.8)	4 (2.2 , 6.2)	0.86 (0.82 , 0.91)
Monaco	1.1 (0.7 , 1.6)	1.6 (1.1 , 2.3)	43.4793	12.5 (7.8 , 18.4)	13.4 (8.6 , 19.2)	0.39 (0.23 , 0.55)
Mongolia	8.7 (5.8 , 12.2)	23.1 (14.2 , 33.9)	165.884	7.4 (5 , 10.3)	10 (6.4 , 14.3)	1.1 (1.02 , 1.19)
Montenegro	6.7 (3.5 , 10.7)	14.6 (7.9 , 22.8)	119.059	8.3 (4.3 , 13.3)	10.6 (5.8 , 16.6)	1.05 (0.93 , 1.18)
Morocco	41.2 (21.7 , 65.5)	149.8 (82.4 , 233.6)	263.16	2.3 (1.2 , 3.7)	3.3 (1.8 , 5.2)	1.17 (1.05 , 1.29)
Mozambique	73.5 (46.7 , 104.5)	155.1 (96.6 , 223.4)	111.091	11.2 (7.3 , 15.7)	12.9 (8.2 , 18.4)	0.38 (0.34 , 0.41)
Myanmar	143.9 (88.2 , 213)	547.9 (337.8 , 800.8)	280.818	5.1 (3.2 , 7.5)	9 (5.6 , 13.1)	1.74 (1.66 , 1.82)
Namibia	9.2 (5.7 , 13.4)	24.3 (14.9 , 35.9)	163.299	12.3 (7.8 , 17.4)	15.5 (9.6 , 22.6)	0.78 (0.71 , 0.86)
Nauru	0 (0 , 0)	0 (0 , 0)	66.9527	3.3 (1.8 , 5.2)	4.4 (2.4 , 6.8)	0.87 (0.71 , 1.04)
Nepal	218.9 (144.2 , 308.9)	997.6 (644.3 , 1389.8)	355.724	21.1 (14.2 , 29.4)	34.2 (22.1 , 47.6)	1.46 (1.39 , 1.53)
Netherlands	2036.4 (1337.6 , 2828.7)	3764.3 (2501.3 , 5189.3)	84.8554	79.7 (52.3 , 110.8)	82.7 (55 , 114.1)	0.38 (0.22 , 0.54)
New Zealand	396.2 (238.4 , 595.9)	811.9 (501.1 , 1185.8)	104.936	76.6 (46.1 , 115.2)	75 (46.4 , 109.2)	0.01 (-0.02 , 0.04)
Nicaragua	47.3 (35.9 , 61)	218.2 (162.4 , 288)	361.562	28.7 (22 , 36.5)	39 (29.3 , 51)	1.05 (1.02 , 1.09)
Niger	16.5 (10 , 24.3)	56.1 (34.4 , 80.8)	239.6	4.8 (2.9 , 7.1)	5.5 (3.4 , 7.9)	0.52 (0.46 , 0.59)
Nigeria	250 (143.1 , 379.4)	558.5 (328.8 , 838.3)	123.425	4.5 (2.6 , 6.8)	5.2 (3.1 , 7.8)	0.55 (0.44 , 0.65)
Niue	0 (0 , 0)	0 (0 , 0)	38.6801	3.3 (1.8 , 5.3)	4.3 (2.4 , 6.7)	0.82 (0.8 , 0.84)
North Macedonia	11.3 (6.2 , 17.8)	32.2 (17.7 , 50.3)	183.837	4.6 (2.5 , 7.2)	6.8 (3.8 , 10.7)	1.53 (1.45 , 1.61)
Northern Mariana Islands	0.1 (0 , 0.1)	0.3 (0.2 , 0.5)	384.412	3.9 (2.1 , 6.2)	4.5 (2.5 , 7)	0.37 (0.28 , 0.46)
Norway	702.3 (425.3 , 1044)	929.3 (573.2 , 1357.7)	32.3212	83.7 (51.3 , 123.6)	75.8 (47.1 , 110.3)	-0.18 (-0.24 , -0.12)
Oman	1.9 (1 , 3)	8.5 (4.6 , 13.2)	355.711	2.5 (1.3 , 4)	3.9 (2.1 , 6.1)	1.48 (1.35 , 1.6)
Pakistan	1164.4 (706.3 , 1722.4)	2327 (1431.6 , 3390.6)	99.8522	17.5 (10.7 , 25.8)	17.4 (10.9 , 25.2)	0.09 (-0.02 , 0.19)
Palau	0 (0 , 0.1)	0.1 (0.1 , 0.2)	206.665	3.7 (2 , 5.8)	4.7 (2.6 , 7.5)	0.68 (0.64 , 0.72)
Palestine	3.5 (1.9 , 5.5)	14.8 (8.2 , 23.2)	324.784	3.2 (1.7 , 5.1)	4.9 (2.7 , 7.7)	1.25 (1.2 , 1.31)
Panama	23.6 (15.6 , 32.6)	92.1 (60.8 , 130.1)	289.346	13.4 (8.9 , 18.4)	16.9 (11.1 , 23.9)	0.68 (0.64 , 0.72)
Papua New Guinea	5.2 (2.7 , 8.2)	15.2 (8.5 , 23.2)	194.273	2.4 (1.3 , 3.7)	2.7 (1.5 , 4.1)	0.37 (0.29 , 0.45)
Paraguay	17.3 (9.2 , 27.9)	65.8 (34.7 , 108.1)	280.537	6.4 (3.4 , 10.4)	9 (4.8 , 14.8)	0.93 (0.88 , 0.99)
Peru	207 (133.6 , 295.1)	922.8 (550.6 , 1386.7)	345.858	15.3 (10 , 21.6)	22.8 (13.6 , 34.2)	1.33 (1.29 , 1.36)
Philippines	432.5 (262.4 , 632.5)	1288.7 (807.4 , 1849.5)	197.959	13.4 (8.3 , 19.5)	14 (9 , 19.8)	0.06 (0.03 , 0.09)
Poland	545.2 (275.6 , 905.5)	1024.1 (550 , 1635.2)	87.8412	9 (4.5 , 14.9)	10.7 (5.8 , 17)	0.64 (0.57 , 0.71)
Portugal	372 (243.1 , 516.3)	848.1 (558.9 , 1182.2)	127.973	19.6 (12.8 , 27.2)	29 (19 , 40.5)	1.34 (1.24 , 1.45)
Puerto Rico	84 (57.2 , 117)	222.3 (145.7 , 318.8)	164.826	17.6 (11.9 , 24.7)	23 (14.7 , 33.6)	0.96 (0.87 , 1.04)
Qatar	0.4 (0.2 , 0.6)	5.9 (3.1 , 9.6)	1568.2	3.7 (1.9 , 5.8)	6.4 (3.4 , 10.3)	1.74 (1.66 , 1.83)
Republic of Korea	676.8 (453.9 , 926.2)	4046.2 (2748.1 , 5413.9)	497.825	19 (12.8 , 26)	31.6 (21.5 , 42.3)	1.95 (1.73 , 2.16)
Republic of Moldova	18.5 (9.5 , 29.8)	35.7 (18.7 , 58.1)	93.3412	3 (1.5 , 4.9)	4.3 (2.2 , 7)	1.06 (0.95 , 1.18)
Romania	172.1 (93.8 , 272.9)	347.7 (193.5 , 544.2)	102.085	4.5 (2.4 , 7.1)	7.3 (4.1 , 11.3)	1.71 (1.67 , 1.76)
Russian Federation	716.7 (340.9 , 1204.7)	1163 (575.8 , 1925.3)	62.2836	2.8 (1.3 , 4.7)	3.4 (1.7 , 5.6)	0.75 (0.55 , 0.95)
Rwanda	33.9 (21.4 , 49.4)	101.7 (62.3 , 147.7)	200.015	10.7 (6.9 , 15.3)	13.7 (8.5 , 19.8)	0.94 (0.86 , 1.03)
Saint Kitts and Nevis	1.1 (0.8 , 1.4)	1.9 (1.3 , 2.7)	75.0115	19.7 (14.8 , 25.5)	25.6 (18.5 , 34.5)	0.87 (0.76 , 0.98)
Saint Lucia	2.5 (2.1 , 3.1)	8.4 (6.7 , 10.3)	228.191	22.8 (18.6 , 28)	28.4 (22.9 , 35)	0.66 (0.56 , 0.75)
Saint Vincent and the Grenadines	1 (0.8 , 1.4)	2.3 (1.7 , 3)	121.014	11 (8.1 , 14.6)	12.6 (9.4 , 16.6)	0.4 (0.36 , 0.44)
Samoa	0.4 (0.2 , 0.6)	0.7 (0.4 , 1.2)	111.729	3.2 (1.8 , 5.2)	4.1 (2.3 , 6.4)	0.7 (0.66 , 0.75)
San Marino	0.6 (0.4 , 0.8)	1.1 (0.7 , 1.6)	94.3491	12.5 (7.8 , 18.5)	12.7 (8 , 18.8)	0.22 (0.05 , 0.39)
Sao Tome and Principe	0.5 (0.3 , 0.7)	1.1 (0.7 , 1.6)	108.253	6 (3.6 , 8.7)	8 (4.9 , 11.7)	0.93 (0.89 , 0.97)
Saudi Arabia	16.2 (8.5 , 26.1)	76.7 (41.9 , 119.3)	373.84	2.5 (1.3 , 4)	3.8 (2.1 , 5.9)	1.53 (1.34 , 1.72)
Senegal	24.4 (14.6 , 35.5)	72.1 (44.3 , 104.2)	195.832	6 (3.6 , 8.8)	7.5 (4.6 , 10.8)	0.62 (0.58 , 0.65)
Serbia	146.9 (85.4 , 225.8)	247.5 (136.3 , 389.4)	68.5251	8.5 (4.9 , 13.1)	11.3 (6.3 , 17.8)	1.23 (1.05 , 1.4)
Seychelles	0.3 (0.2 , 0.4)	0.7 (0.4 , 1.1)	170.37	3.6 (2.1 , 5.4)	4.8 (2.8 , 7.2)	0.88 (0.85 , 0.92)
Sierra Leone	14.1 (8.5 , 20.8)	27.8 (16.9 , 39.9)	96.9823	5.5 (3.3 , 8.2)	6.3 (3.8 , 9)	0.37 (0.32 , 0.43)
Singapore	27.6 (17.5 , 40.1)	157.5 (99.6 , 226.1)	470.888	10.3 (6.5 , 14.9)	13.7 (8.7 , 19.7)	1.19 (1.09 , 1.29)
Slovakia	39 (21.2 , 61.3)	89.8 (50.6 , 140.6)	130.321	4.8 (2.6 , 7.6)	7 (3.9 , 10.9)	1.32 (1.28 , 1.35)
Slovenia	58.1 (29.7 , 89)	134.2 (74.5 , 205.1)	130.987	17.8 (9.1 , 27.4)	25.4 (14.2 , 38.5)	1.36 (1.23 , 1.5)
Solomon Islands	0.4 (0.2 , 0.6)	1.2 (0.7 , 1.8)	186.75	2.5 (1.3 , 3.9)	3 (1.7 , 4.7)	0.59 (0.49 , 0.69)
Somalia	22.2 (13.9 , 32.4)	67.6 (42.4 , 97.4)	204.05	10.1 (6.5 , 14.4)	10.6 (6.8 , 15)	0.17 (0.12 , 0.21)
South Africa	457.9 (265.1 , 705)	1078.4 (632.3 , 1644.1)	135.507	19.1 (11.2 , 29.3)	19.5 (11.6 , 29.5)	0.18 (0.04 , 0.32)
South Sudan	29.7 (18.8 , 42.6)	44.4 (27.9 , 63.7)	49.7786	9.8 (6.3 , 13.9)	11.1 (7.1 , 15.8)	0.47 (0.42 , 0.52)
Spain	1946.1 (1414.6 , 2494.9)	4041.9 (3254 , 4946.8)	107.694	26.5 (19.2 , 34)	34.9 (28.1 , 43)	0.82 (0.73 , 0.91)
Sri Lanka	45.1 (26.1 , 68.8)	178.2 (104.5 , 266.3)	295.5	3.5 (2.1 , 5.3)	4.9 (2.9 , 7.3)	1.2 (1.04 , 1.36)
Sudan	23.5 (12.3 , 37.6)	65.1 (35.6 , 100.7)	177.052	2.1 (1.1 , 3.3)	2.9 (1.6 , 4.5)	1.11 (0.95 , 1.27)
Suriname	2.4 (1.7 , 3.3)	7.6 (5.4 , 10)	211.314	8.8 (6.5 , 11.5)	10.1 (7.3 , 13.2)	0.51 (0.47 , 0.55)
Sweden	1442.7 (967.8 , 2031.2)	1828 (1246.3 , 2498.8)	26.7069	73.9 (49.2 , 104.7)	67.4 (45.4 , 92.9)	-0.25 (-0.27 , -0.23)
Switzerland	759.6 (500.7 , 1062.6)	1367.9 (898.2 , 1896.2)	80.0776	58.4 (38.4 , 82)	62.4 (40.8 , 86.7)	0.28 (0.15 , 0.42)
Syrian Arab Republic	17.5 (9.2 , 27.9)	71.6 (39.1 , 112.5)	308.554	2.8 (1.5 , 4.4)	4.2 (2.3 , 6.5)	1.41 (1.35 , 1.47)
Taiwan (Province of China)	486.1 (308.6 , 685.4)	1554.5 (1187.9 , 1934.9)	219.788	21.9 (13.9 , 30.9)	26.8 (20.5 , 33.4)	0.77 (0.51 , 1.04)
Tajikistan	31.4 (19.9 , 45.7)	86.8 (55.9 , 126.8)	176.471	9.9 (6.4 , 14.3)	14.4 (9.7 , 20.2)	1.1 (1.04 , 1.15)
Thailand	244.3 (139.5 , 370.2)	1162.1 (661.4 , 1799.1)	375.67	5.7 (3.3 , 8.6)	8 (4.5 , 12.3)	1.16 (1.09 , 1.22)
Timor-Leste	1.4 (0.9 , 2.1)	9.5 (6 , 13.6)	557.052	5.1 (3.1 , 7.5)	8.6 (5.5 , 12.3)	1.62 (1.54 , 1.69)
Togo	8.8 (5.2 , 12.7)	32.6 (20 , 46.7)	272.233	6 (3.5 , 8.8)	7.2 (4.4 , 10.3)	0.55 (0.48 , 0.62)
Tokelau	0 (0 , 0)	0 (0 , 0)	30.8312	2.8 (1.5 , 4.5)	3.9 (2.1 , 6)	1.02 (0.98 , 1.05)
Tonga	0.2 (0.1 , 0.3)	0.4 (0.2 , 0.6)	70.4355	3.1 (1.7 , 4.9)	3.8 (2.1 , 5.9)	0.58 (0.52 , 0.65)
Trinidad and Tobago	25.4 (19.7 , 32.5)	71.3 (54.3 , 92.3)	180.98	24.6 (19.2 , 31.4)	29.5 (22.8 , 37.7)	0.7 (0.64 , 0.77)
Tunisia	17.1 (9 , 27.3)	67.5 (37.1 , 106.9)	295.757	2.6 (1.4 , 4.2)	3.8 (2.1 , 6)	1.27 (1.17 , 1.38)
Turkey	234.1 (125.4 , 368.4)	1079 (576.8 , 1695.3)	360.824	5.3 (2.8 , 8.3)	8.8 (4.7 , 13.8)	1.86 (1.76 , 1.96)
Turkmenistan	7.8 (4.4 , 12.1)	20.1 (11.4 , 31.1)	158.628	3.3 (1.9 , 5.1)	4 (2.3 , 6.2)	0.74 (0.6 , 0.88)
Tuvalu	0 (0 , 0)	0.1 (0 , 0.1)	104.624	2.8 (1.6 , 4.4)	3.8 (2.1 , 5.8)	0.86 (0.82 , 0.9)
Uganda	79.8 (49.5 , 113.8)	212.2 (131.4 , 306.9)	165.881	10.9 (6.8 , 15.4)	13.2 (8.2 , 18.9)	0.67 (0.6 , 0.74)
Ukraine	318.9 (161 , 524.7)	419.8 (217.6 , 677.2)	31.6414	3.2 (1.6 , 5.2)	3.9 (2 , 6.3)	0.67 (0.64 , 0.7)
United Arab Emirates	1.2 (0.6 , 1.9)	17.5 (9.4 , 27.8)	1372.14	3.2 (1.7 , 5)	4.1 (2.2 , 6.5)	0.89 (0.74 , 1.04)
United Kingdom	8051.6 (5233.6 , 11353.2)	12060.1 (7961.9 , 16879.8)	49.7856	68 (44 , 96.1)	75.6 (49.9 , 105.8)	0.33 (0.32 , 0.35)
United Republic of Tanzania	149.6 (94.1 , 219.2)	399.9 (248 , 579.6)	167.196	11.8 (7.5 , 17.1)	14 (8.7 , 20.2)	0.5 (0.48 , 0.53)
United States of America	16684.8 (10763.8 , 23434.7)	37428.6 (24611.6 , 51634.2)	251.327	40.2 (26 , 56.5)	47.8 (31.5 , 66)	0.63 (0.6 , 0.67)
United States Virgin Islands	1.4 (1 , 1.8)	4.8 (3.5 , 6.3)	124.327	15.1 (11.1 , 19.7)	18 (13 , 23.8)	0.51 (0.48 , 0.54)
Uruguay	139.1 (101.5 , 182.8)	226.7 (160.2 , 305.3)	63.0269	26.4 (19.2 , 34.8)	30.9 (21.5 , 42)	0.54 (0.48 , 0.61)
Uzbekistan	104.9 (58.3 , 164.4)	284.1 (156.9 , 454.5)	170.796	7.5 (4.2 , 11.8)	8.8 (5 , 14)	0.67 (0.54 , 0.81)
Vanuatu	0.2 (0.1 , 0.3)	0.7 (0.4 , 1.1)	232.141	2.8 (1.5 , 4.4)	3.4 (1.9 , 5.2)	0.5 (0.43 , 0.57)
Venezuela (Bolivarian Republic of)	265.9 (181.6 , 373.3)	1106.4 (723.8 , 1591.5)	316.037	23.9 (16.5 , 33.1)	29.3 (19.4 , 41.7)	0.67 (0.59 , 0.74)
Viet Nam	377.4 (221.3 , 569.2)	1875.4 (1112 , 2791.1)	396.917	7.4 (4.3 , 11)	14.7 (8.7 , 21.9)	2.05 (1.94 , 2.16)
Yemen	12.4 (6.4 , 19.8)	44.1 (24.2 , 68)	255.867	2.1 (1.1 , 3.3)	2.6 (1.5 , 4.1)	0.94 (0.83 , 1.06)
Zambia	24.2 (15.2 , 34.9)	70.4 (43.6 , 102.9)	190.536	7.8 (5 , 11.1)	9.5 (6 , 13.8)	0.69 (0.55 , 0.82)
Zimbabwe	34.2 (22.4 , 48.1)	54.6 (35.3 , 78)	59.9052	7.6 (5.1 , 10.4)	7.4 (5 , 10.3)	-0.23 (-0.35 , -0.12)

## Sheet: S5
The DALYs of RA and rate among the elderly across 204 countries in 1990 and 2021, and the trends from 1990 to 2021
Location	DALYs			DALY rate
	1990 (95% UI)	2021 (95% UI)	percentage change(100%)	1990_per 100 000(95% UI)	2021_per 100 000(95% UI)	EAPC_95CI
Afghanistan	290.2 (174.2 , 474.4)	435.3 (258.7 , 709.1)	50.017	33.2 (19.7 , 55.1)	53.5 (31.5 , 87.8)	1.82 (1.71 , 1.94)
Albania	179.5 (129.5 , 243.8)	450 (313.3 , 619.6)	150.679	75 (54 , 101.9)	75.2 (52.3 , 103.5)	0.21 (0.05 , 0.37)
Algeria	305.6 (190.8 , 454.6)	1312.7 (856.2 , 1881.4)	329.496	20.1 (12.5 , 29.8)	30.4 (19.8 , 43.8)	1.51 (1.44 , 1.59)
American Samoa	0.5 (0.3 , 0.8)	1.3 (0.8 , 2)	166.3	18.7 (10.9 , 29.2)	22.2 (13.1 , 33.9)	0.43 (0.37 , 0.49)
Andorra	4.4 (3 , 6.2)	11.4 (7.5 , 16.3)	157.801	59.4 (39.9 , 83.8)	59.4 (39 , 85.1)	0.12 (0.06 , 0.17)
Angola	167.9 (102.5 , 390.1)	621.2 (385.4 , 1106.8)	270.073	40.5 (24.4 , 101.3)	49 (30.2 , 93)	0.66 (0.56 , 0.77)
Antigua and Barbuda	6 (4.7 , 7.7)	13.3 (10.1 , 17.2)	121.152	83 (64 , 106.7)	109.8 (84.2 , 140.7)	0.8 (0.66 , 0.95)
Argentina	3873.2 (3018.8 , 4892.7)	8190.3 (6284.7 , 10556.1)	111.46	93.5 (72.9 , 118)	113.9 (87.4 , 146.9)	0.9 (0.73 , 1.07)
Armenia	79.3 (46.3 , 123.6)	272.4 (185.8 , 386.3)	243.735	23.2 (13.6 , 36.2)	45.2 (31 , 63.8)	2.68 (2.23 , 3.12)
Australia	7252 (5759.4 , 9048.8)	14300.6 (10684.2 , 18662.6)	97.1966	279.6 (222 , 348.8)	238 (177 , 312)	-0.45 (-0.53 , -0.37)
Austria	2944 (2283.1 , 3687)	3202.7 (2342.5 , 4247.1)	8.78778	186.2 (144 , 233.7)	139.8 (101.4 , 186.5)	-0.79 (-0.87 , -0.71)
Azerbaijan	112.9 (64.6 , 178.3)	319 (192.6 , 483.3)	182.631	19.3 (11 , 30.5)	24.4 (14.7 , 36.8)	1.1 (0.85 , 1.35)
Bahamas	15.8 (12 , 20)	46.4 (35.2 , 60.2)	194.251	94.7 (72.5 , 119.5)	101.9 (77.8 , 131.4)	0.13 (0 , 0.26)
Bahrain	8.1 (5.3 , 11.5)	96 (69 , 130.5)	1083.2	42.9 (27.8 , 60.8)	98.4 (70.5 , 133.5)	3.26 (2.93 , 3.59)
Bangladesh	7123.8 (4431 , 10866.3)	19631.8 (12944.9 , 28721.1)	175.581	138.9 (85.4 , 214.9)	120.8 (78.8 , 179.4)	-0.5 (-0.61 , -0.39)
Barbados	55.6 (43.6 , 69.7)	118.2 (90 , 151.1)	112.574	143 (112.2 , 179.2)	173.6 (132.4 , 221.7)	0.69 (0.52 , 0.86)
Belarus	485.5 (295.4 , 743.6)	989.9 (625.8 , 1445.5)	103.874	28.1 (17.2 , 43)	44.6 (28.1 , 65.1)	1.48 (1.35 , 1.61)
Belgium	3309.4 (2526.6 , 4251.8)	4385.8 (3192 , 5783.3)	32.5246	161.8 (123.3 , 208.3)	145.6 (105.2 , 193.1)	-0.49 (-0.57 , -0.41)
Belize	8.2 (6.2 , 10.7)	31.3 (23.9 , 40.3)	282.598	72.3 (54.9 , 94.3)	94.3 (72.4 , 120.9)	0.66 (0.42 , 0.9)
Benin	45.6 (27.6 , 71.2)	134.3 (78.6 , 203.8)	194.597	19 (11.5 , 29.6)	23.2 (13.6 , 35.1)	0.67 (0.61 , 0.73)
Bermuda	7.1 (5.4 , 9.3)	20.1 (14.7 , 26.8)	183.787	98.2 (74.6 , 127.5)	105.9 (77.1 , 141.5)	0.14 (0.05 , 0.23)
Bhutan	42.9 (27 , 61.5)	137.2 (90.6 , 194.6)	219.813	182.6 (112.9 , 266.9)	193.1 (127 , 275.1)	0.15 (0.07 , 0.23)
Bolivia (Plurinational State of)	625.1 (458.9 , 840.1)	2281.4 (1637.3 , 3012)	264.982	192.5 (138.7 , 261.3)	220.5 (157.8 , 293.2)	0.42 (0.4 , 0.44)
Bosnia and Herzegovina	498.5 (363.9 , 664.3)	1017.9 (731.3 , 1384.6)	104.177	103.8 (75.7 , 137.9)	119.9 (86.2 , 163.1)	0.61 (0.56 , 0.67)
Botswana	69.6 (46.4 , 96.1)	168.8 (111.6 , 232.8)	142.602	111.5 (72.4 , 156.8)	105.7 (68.2 , 147)	-0.13 (-0.26 , 0)
Brazil	7147.4 (5706.9 , 8864.3)	20984.4 (16675.4 , 26155.4)	193.597	67.6 (54.3 , 83.4)	66.2 (52.7 , 82.4)	0.14 (0.05 , 0.24)
Brunei Darussalam	24.5 (17.3 , 33.4)	77.6 (54.9 , 106.2)	217.217	232.4 (163.4 , 319.1)	201.3 (142.1 , 276.4)	-0.34 (-0.42 , -0.26)
Bulgaria	764.5 (555.7 , 1040.1)	922.4 (635.9 , 1286.3)	20.6562	44.9 (32.8 , 60.7)	48 (33 , 67.1)	0.06 (-0.17 , 0.29)
Burkina Faso	100.3 (57.8 , 153.6)	237.1 (139.7 , 369.8)	136.422	19 (11 , 29)	22.1 (13.1 , 34.3)	0.54 (0.48 , 0.59)
Burundi	93.6 (55.6 , 191.1)	193.4 (118.5 , 317.6)	106.648	34.6 (20.5 , 73)	35.6 (21.8 , 60.8)	0.12 (0.07 , 0.17)
Cabo Verde	5.7 (3.2 , 8.9)	14.7 (8.6 , 22.4)	160.11	19.3 (10.8 , 30.4)	27.7 (16.3 , 41.9)	1.32 (1.24 , 1.4)
Cambodia	269.4 (168.3 , 380.1)	930.8 (619.3 , 1284.4)	245.448	58.2 (35.4 , 83.3)	70.3 (45.3 , 98)	0.58 (0.53 , 0.63)
Cameroon	113.8 (66.1 , 176.2)	370.3 (217.3 , 564.7)	225.231	22.1 (12.9 , 33.9)	26.2 (15.5 , 39.8)	0.53 (0.37 , 0.69)
Canada	8278.1 (6542.4 , 10270.2)	19064.9 (14194.5 , 24932.4)	130.305	193.9 (153.1 , 240.7)	196.9 (146.3 , 258)	-0.08 (-0.23 , 0.06)
Central African Republic	56.3 (34.9 , 140.6)	97.3 (59.8 , 200.9)	72.8267	44.4 (27 , 123.5)	41.9 (25.3 , 96.8)	-0.16 (-0.21 , -0.11)
Chad	57.5 (32.9 , 89.1)	116.7 (68.9 , 179.2)	103.12	16.7 (9.6 , 25.9)	18.1 (10.7 , 27.6)	0.27 (0.15 , 0.38)
Chile	2313 (1860.5 , 2830.6)	7437.3 (5557.9 , 9560.8)	221.542	193.5 (155.9 , 236.2)	223.9 (167.3 , 287.9)	0.67 (0.52 , 0.82)
China	148350 (117765 , 188399.8)	403327.4 (309168.1 , 513645.2)	171.876	156.4 (125 , 197.3)	153.4 (117.6 , 194.9)	0.15 (-0.02 , 0.31)
Colombia	2810 (2297.2 , 3388.7)	9898.3 (7584.5 , 12647.3)	252.249	142.9 (117.3 , 171.5)	141.9 (108.8 , 181.1)	0.15 (-0.12 , 0.42)
Comoros	8.3 (5.1 , 14.3)	24.2 (15 , 39.6)	191.741	36.8 (22.4 , 67.1)	43.2 (26.9 , 72.1)	0.62 (0.53 , 0.72)
Congo	67.9 (42.8 , 157.9)	179.6 (116.5 , 305.2)	164.345	54 (33.6 , 135.4)	62.1 (40 , 111.4)	0.53 (0.44 , 0.62)
Cook Islands	0.2 (0.1 , 0.3)	0.7 (0.4 , 1)	210.159	14 (7.7 , 22.4)	19.1 (11.2 , 29.6)	1.09 (1.01 , 1.16)
Costa Rica	355.7 (285.3 , 441.8)	1580.6 (1213.3 , 2006)	344.376	172.2 (138.2 , 213.5)	225.9 (173.6 , 286.3)	0.76 (0.69 , 0.83)
Coted'Ivoire	83.8 (50.1 , 127.9)	296.5 (176.3 , 455.1)	253.843	19.7 (11.9 , 29.8)	24.5 (14.6 , 37.3)	0.73 (0.62 , 0.84)
Croatia	978.8 (763.3 , 1239.6)	1817.6 (1335.5 , 2411.7)	85.7053	124.7 (97.8 , 156.8)	152 (111.3 , 202.3)	0.57 (0.41 , 0.74)
Cuba	1178.6 (904.1 , 1487.6)	2901.4 (2211.7 , 3758)	146.165	93.8 (72.1 , 118.1)	117.4 (89.2 , 152.7)	0.58 (0.45 , 0.7)
Cyprus	360.5 (259.3 , 488.2)	746.4 (533.3 , 996.7)	107.08	370.5 (257.9 , 520.2)	274.9 (195.2 , 370.3)	-0.85 (-0.98 , -0.73)
Czechia	1292.4 (994.1 , 1670.5)	2122.3 (1536.4 , 2846.2)	64.2151	69.6 (53.5 , 89.9)	75.5 (54.3 , 101.6)	0.33 (0.08 , 0.57)
Democratic People's Republic of Korea	2596.4 (1879 , 3491.1)	6841.8 (4937.1 , 9160.7)	163.506	149.9 (107.9 , 203.3)	174.6 (125.5 , 234.8)	0.6 (0.5 , 0.69)
Democratic Republic of the Congo	704.9 (425.5 , 1683.6)	1769.8 (1103.6 , 3518.1)	151.079	39.4 (23.7 , 99.4)	44.4 (27.5 , 94.8)	0.34 (0.22 , 0.45)
Denmark	2478 (1916.1 , 3134.9)	4230.2 (3155.3 , 5464.3)	70.7109	227.7 (175.5 , 288.6)	263.7 (195.7 , 342.4)	0.39 (0.25 , 0.53)
Djibouti	4.7 (2.9 , 8.2)	28.4 (17.9 , 44.3)	499.171	35.1 (21.1 , 64.5)	42.6 (26.8 , 68.7)	0.63 (0.51 , 0.75)
Dominica	7 (5 , 9.5)	9.7 (6.9 , 13.1)	37.8296	96.4 (68.2 , 131.6)	97.6 (69.6 , 132.1)	-0.12 (-0.23 , 0)
Dominican Republic	318.2 (207.9 , 442.4)	954.4 (643.6 , 1343.3)	199.961	96.3 (60.1 , 135.4)	79.9 (53.8 , 112.4)	-0.06 (-0.3 , 0.18)
Ecuador	1123.3 (921.3 , 1349.4)	4181.4 (3193.1 , 5339.8)	272.238	195 (160.8 , 233.1)	212.8 (163.3 , 270.8)	0.22 (0.03 , 0.41)
Egypt	847.2 (571.7 , 1173.7)	2645.8 (1748.2 , 3690.1)	212.291	27.9 (18.6 , 39.1)	34.1 (22.7 , 47.4)	0.65 (0.57 , 0.72)
El Salvador	208.9 (146.4 , 288.7)	575.5 (400.7 , 794.5)	175.482	59.5 (41.7 , 82.2)	74 (51.5 , 102.3)	0.75 (0.72 , 0.79)
Equatorial Guinea	9.1 (5.5 , 23.9)	36.6 (24.1 , 58.6)	300.43	42 (24.9 , 118.4)	68.3 (44.8 , 112.6)	1.9 (1.77 , 2.03)
Eritrea	38 (22.5 , 73.3)	117.7 (71.8 , 199.6)	209.664	35.4 (20.8 , 75.4)	41.2 (25 , 74.8)	0.45 (0.42 , 0.49)
Estonia	493.9 (390.8 , 615.3)	703.3 (553.7 , 879.6)	42.3835	183.4 (145.1 , 228.5)	205.2 (161.1 , 256.8)	0.28 (0.05 , 0.51)
Eswatini	44.4 (27.1 , 61.5)	85.4 (48.8 , 125.6)	92.3166	149.2 (87.2 , 210.7)	142 (77.5 , 212.7)	-0.2 (-0.4 , 0.01)
Ethiopia	867.9 (567.4 , 1566)	1622.5 (1057.1 , 2557)	86.9479	38.8 (25.3 , 75.9)	33.5 (21.8 , 53.9)	-0.38 (-0.46 , -0.31)
Fiji	4.5 (2.5 , 7)	12.9 (7.2 , 20.6)	189.139	11.5 (6.5 , 18)	13.4 (7.5 , 21.3)	0.5 (0.35 , 0.65)
Finland	3844.5 (3128.9 , 4684.5)	5510.6 (4160 , 7077.5)	43.3357	407.5 (331.1 , 497.3)	324.4 (243.1 , 419.4)	-0.82 (-0.89 , -0.74)
France	16828.2 (13155.9 , 21324.6)	24921.2 (18076.2 , 33201.6)	48.0923	152.2 (118.8 , 193.5)	134.5 (96.5 , 180.8)	-0.3 (-0.4 , -0.2)
Gabon	39.6 (24.9 , 81.2)	88.5 (56.6 , 140.2)	123.395	56.2 (35.1 , 121.2)	72.4 (46.3 , 119.6)	0.81 (0.74 , 0.88)
Gambia	7.8 (4.5 , 12)	26.7 (15.6 , 40.6)	241.734	19.6 (11.4 , 30)	24.2 (14.1 , 36.7)	0.72 (0.64 , 0.8)
Georgia	199.8 (112.9 , 310.9)	269.1 (176.9 , 391.6)	34.7186	24.3 (13.7 , 37.7)	33.1 (21.7 , 48.3)	1.33 (1.05 , 1.6)
Germany	23410.2 (17984.4 , 29856.7)	30826.6 (22684.3 , 40762.2)	31.6802	142 (108.8 , 181.9)	123.1 (89.9 , 163.9)	-0.4 (-0.53 , -0.28)
Ghana	126.1 (71.9 , 197.8)	537.1 (308.5 , 851.4)	325.865	17.7 (10.2 , 27.7)	29.7 (16.8 , 47.6)	2.17 (1.83 , 2.51)
Greece	1732.3 (1232.2 , 2311.9)	2899.1 (2067.6 , 3878.1)	67.3571	86.4 (61.5 , 115.3)	98.1 (69.1 , 132.6)	0.42 (0.27 , 0.57)
Greenland	4 (2.9 , 5.6)	12.3 (8.7 , 16.7)	205.14	112.6 (80.3 , 157.5)	136.3 (96.5 , 186.3)	0.96 (0.85 , 1.07)
Grenada	4.5 (3.3 , 6.1)	7.7 (5.5 , 10.3)	69.4666	45.6 (32.8 , 61.9)	63.9 (46.8 , 84.7)	1.24 (1.09 , 1.39)
Guam	1.6 (0.9 , 2.5)	6.2 (3.6 , 9.4)	297.184	17 (9.8 , 26.7)	22.5 (12.9 , 34)	0.91 (0.77 , 1.05)
Guatemala	361.3 (297 , 442.2)	1769 (1403.4 , 2216.5)	389.544	103.7 (86.2 , 125.6)	136.9 (109.1 , 170.8)	1.03 (0.82 , 1.24)
Guinea	75.3 (43.9 , 116.9)	135.1 (80.2 , 211)	79.4147	18.1 (10.6 , 27.9)	20.5 (12.2 , 31.9)	0.38 (0.31 , 0.45)
Guinea-Bissau	8.4 (4.9 , 13.2)	17.1 (9.7 , 26.4)	101.867	18.3 (10.6 , 28.3)	21.7 (12.5 , 33.4)	0.53 (0.45 , 0.62)
Guyana	9.6 (5.8 , 14.7)	33.8 (24.3 , 45.8)	252.422	22.2 (13.6 , 33.7)	46.8 (34 , 62.6)	1.82 (1.12 , 2.52)
Haiti	320.5 (197 , 520)	665.4 (408.5 , 1072)	107.602	104.2 (61.7 , 172.5)	93.6 (56.5 , 153.7)	-0.33 (-0.36 , -0.29)
Honduras	500.1 (339.3 , 736.4)	2285.1 (1654.6 , 3039.1)	356.9	225.1 (149.9 , 341.9)	316.6 (228.1 , 423.5)	1.11 (1 , 1.22)
Hungary	2886.5 (2359.4 , 3545.8)	3363 (2540.9 , 4341.1)	16.5091	145.7 (119.2 , 178.7)	128.8 (97.2 , 166.8)	-0.59 (-0.74 , -0.44)
Iceland	58.5 (45 , 75.1)	109.7 (79.3 , 146)	87.4351	157.1 (120.5 , 202)	144 (103.8 , 192.2)	-0.12 (-0.18 , -0.05)
India	87430.6 (64860.1 , 112049.7)	290806.3 (225058.7 , 374648.3)	232.614	183.9 (135.7 , 239.8)	208.9 (161.6 , 270.6)	0.48 (0.4 , 0.56)
Indonesia	2633.7 (1750.6 , 3614)	8588.1 (5660.8 , 11490.4)	226.084	25.8 (16.7 , 35.3)	33.6 (21.3 , 45.2)	0.82 (0.76 , 0.88)
Iran (Islamic Republic of)	725.5 (515 , 986)	2848 (2081.9 , 3831.4)	292.568	23.2 (16.5 , 31.3)	30.5 (22.4 , 40.9)	1.13 (1.05 , 1.22)
Iraq	215.4 (138.7 , 311.6)	844.8 (550.9 , 1224.8)	292.221	23.6 (15.2 , 34.1)	31 (20.1 , 45)	0.96 (0.8 , 1.11)
Ireland	2312.2 (1851.4 , 2835.8)	3874.1 (2874.4 , 5021.3)	67.5543	423.5 (338.7 , 520.1)	375.5 (277.7 , 487.6)	-0.14 (-0.22 , -0.05)
Israel	582.4 (432 , 778.5)	1649.6 (1166.1 , 2222.5)	183.23	91.3 (67.8 , 122)	102.8 (72.3 , 139.2)	0.27 (0.19 , 0.35)
Italy	20105.1 (15459.3 , 25670.5)	28876.3 (21939.5 , 37154.4)	43.6265	168.4 (129.4 , 215.3)	153 (115.4 , 199)	-0.42 (-0.47 , -0.36)
Jamaica	145.1 (109 , 188.4)	317.2 (239 , 411.8)	118.688	62.6 (46.9 , 81.4)	79.3 (59.7 , 103.2)	0.72 (0.58 , 0.86)
Japan	61402.3 (49166.7 , 76291.7)	90167.6 (69799.3 , 114110.9)	46.8471	282.3 (226.4 , 350.2)	192.6 (147 , 247.8)	-1.26 (-1.36 , -1.15)
Jordan	33.8 (21.9 , 50.7)	274.1 (177.8 , 393.3)	711.108	23.3 (15.1 , 34.8)	32.6 (21.2 , 46.8)	1.54 (1.36 , 1.71)
Kazakhstan	360.3 (208.4 , 563.4)	1075 (769 , 1461.1)	198.33	22.9 (13.2 , 35.8)	50.4 (36.3 , 68)	2.5 (1.72 , 3.29)
Kenya	352.6 (239 , 558.1)	1048.9 (712 , 1613.2)	197.439	37.8 (25.6 , 61.6)	40.9 (27.7 , 65.9)	0.21 (0.16 , 0.26)
Kiribati	0.5 (0.3 , 0.7)	1.1 (0.6 , 1.7)	133.625	10.9 (6.4 , 16.9)	12.7 (7.4 , 19.5)	0.46 (0.4 , 0.53)
Kuwait	21.8 (14.4 , 31)	178.5 (126.8 , 241.8)	720.474	36.4 (24.2 , 51.6)	62 (44.3 , 83.4)	1.86 (1.68 , 2.05)
Kyrgyzstan	383.7 (271.4 , 519.5)	924.8 (683 , 1239.8)	140.989	106.3 (75.5 , 143.6)	172.4 (127.6 , 230.1)	2.32 (1.92 , 2.73)
Lao People's Democratic Republic	127.1 (79.5 , 184.2)	287.2 (185.1 , 403.8)	125.949	58.6 (35.5 , 86.3)	60.1 (37.9 , 84.9)	-0.01 (-0.05 , 0.03)
Latvia	636.9 (497.3 , 786.5)	774.9 (607.1 , 982.9)	21.6624	135.2 (105.6 , 167)	152.7 (119.6 , 193.8)	0.17 (-0.14 , 0.48)
Lebanon	98.1 (65.6 , 135.5)	301.6 (192.8 , 437.8)	207.39	36.2 (24.2 , 50.4)	42 (26.8 , 61.1)	0.7 (0.54 , 0.86)
Lesotho	107 (71.7 , 151.9)	161.2 (94 , 227.7)	50.6992	108.3 (71.1 , 155.3)	130.1 (72.6 , 187)	0.79 (0.58 , 1)
Liberia	26.7 (16.1 , 40.9)	51.3 (29.9 , 79.9)	91.6525	18.5 (11.1 , 28.2)	23.2 (13.6 , 36)	0.96 (0.84 , 1.07)
Libya	51.2 (32.7 , 75.4)	215.6 (142.4 , 307.8)	320.859	23.3 (14.9 , 34.2)	38.6 (25.4 , 55.4)	2.08 (1.95 , 2.22)
Lithuania	930.6 (740.1 , 1149.9)	1420.7 (1119.6 , 1748.2)	52.657	159.1 (126.6 , 196.3)	193.7 (152.6 , 238.4)	0.29 (0.02 , 0.55)
Luxembourg	99.4 (76.5 , 126.2)	164.6 (118.8 , 221.4)	65.7165	138.9 (106.8 , 176.5)	123.1 (88.6 , 166)	-0.22 (-0.29 , -0.15)
Madagascar	171 (102.2 , 311)	397.7 (245.7 , 634.3)	132.52	29.3 (17.5 , 55)	33.5 (20.7 , 55.5)	0.43 (0.38 , 0.47)
Malawi	162.1 (101.3 , 305.2)	361.8 (229 , 613)	123.161	36.5 (22.7 , 72.6)	43.8 (27.5 , 77.6)	0.6 (0.54 , 0.65)
Malaysia	249.4 (163 , 371.6)	885.9 (564.2 , 1283.7)	255.18	24.2 (15.7 , 36)	25.5 (16.3 , 36.9)	0.12 (0.03 , 0.21)
Maldives	5.8 (4.1 , 8)	22 (15 , 30.6)	282.313	60.9 (43.1 , 85.4)	62.6 (43 , 86.6)	0.13 (0.06 , 0.2)
Mali	79.9 (46.5 , 122.5)	202 (117.7 , 308.4)	152.845	17 (10 , 26)	19.8 (11.6 , 30.2)	0.51 (0.43 , 0.59)
Malta	71.2 (54.6 , 89.6)	155.9 (113.8 , 208.4)	119.007	129.6 (99.4 , 163)	117.9 (85.5 , 158.6)	-0.33 (-0.4 , -0.26)
Marshall Islands	0.3 (0.2 , 0.5)	0.8 (0.5 , 1.3)	173.604	15.4 (8.7 , 24.3)	19.4 (11.4 , 30)	0.63 (0.53 , 0.72)
Mauritania	25.9 (15.1 , 39.9)	77 (46.2 , 115.5)	196.665	21.6 (12.5 , 33.1)	29.7 (17.8 , 44.4)	1 (0.9 , 1.1)
Mauritius	24.7 (15.1 , 36.6)	176.3 (136.1 , 225.6)	615.005	27.7 (17.1 , 41)	74.1 (57.5 , 94.3)	2.25 (1.43 , 3.08)
Mexico	17364.3 (14758.7 , 20445.8)	46566.7 (37941.3 , 56986.6)	168.175	380.5 (326 , 443.8)	305.1 (249.1 , 372.5)	-0.67 (-0.75 , -0.58)
Micronesia (Federated States of)	1 (0.6 , 1.5)	2.2 (1.3 , 3.4)	119.71	16.2 (9.5 , 25.1)	23.2 (13.7 , 35.4)	1.12 (1.09 , 1.16)
Monaco	4.9 (3.1 , 7.2)	6.9 (4.4 , 10.1)	41.2882	53.5 (34.3 , 78.6)	56.5 (36.2 , 83.1)	0.31 (0.18 , 0.45)
Mongolia	55.3 (36.4 , 98.7)	190.6 (131.5 , 259.3)	244.598	47.6 (31.2 , 87.5)	82.4 (56.2 , 113.5)	2.26 (1.98 , 2.53)
Montenegro	50.2 (35.7 , 68.2)	102.3 (72.6 , 139.5)	103.906	64.8 (46.3 , 88)	76.5 (54.3 , 104.2)	0.73 (0.6 , 0.86)
Morocco	404.9 (246.1 , 648)	1601.2 (949.4 , 2513.3)	295.439	23.4 (14.2 , 37.8)	37.4 (22.1 , 59.2)	1.82 (1.69 , 1.95)
Mozambique	227.7 (135.7 , 441.2)	487.5 (306.5 , 833.8)	114.108	34.1 (20.3 , 69.8)	40.4 (25.3 , 73.4)	0.48 (0.44 , 0.51)
Myanmar	1320.7 (832.6 , 1857.5)	3244.2 (2156.3 , 4511.9)	145.647	53.3 (32.7 , 76)	59.1 (38.8 , 82.5)	0.16 (0.09 , 0.22)
Namibia	81.9 (53.9 , 116.7)	167.6 (106.6 , 244.2)	104.651	110.3 (70.5 , 160.6)	111.5 (69 , 164.3)	-0.15 (-0.26 , -0.04)
Nauru	0.1 (0.1 , 0.1)	0.2 (0.1 , 0.3)	72.7375	17.6 (10.2 , 27.2)	24.4 (14.7 , 37.5)	0.97 (0.76 , 1.18)
Nepal	1460.3 (967.2 , 2175.6)	4788.6 (3262.8 , 6793.5)	227.924	153.2 (99.6 , 233.6)	177.4 (119.7 , 255.3)	0.52 (0.33 , 0.71)
Netherlands	9470.1 (7536.8 , 11652.2)	12495.9 (9393.3 , 16212.3)	31.9514	359.4 (285.3 , 443.2)	263.5 (197 , 343.2)	-0.7 (-0.84 , -0.57)
New Zealand	1856.1 (1444.7 , 2341)	3005.8 (2183.3 , 3980.6)	61.9399	355.1 (276.1 , 448.3)	268.7 (194.8 , 356.5)	-0.85 (-0.99 , -0.7)
Nicaragua	226 (167 , 303.3)	891.7 (665.5 , 1157.4)	294.588	136 (100.4 , 183)	159.3 (118.7 , 207.2)	0.66 (0.57 , 0.75)
Niger	51.7 (30.2 , 82.6)	179.6 (103.8 , 276.8)	247.527	16.4 (9.6 , 26)	18.7 (10.9 , 28.8)	0.58 (0.49 , 0.68)
Nigeria	946.3 (642.4 , 1346.7)	2101.7 (1408.4 , 2983.3)	122.085	17.9 (12.1 , 25.4)	20.6 (13.9 , 29.2)	0.54 (0.37 , 0.71)
Niue	0 (0 , 0.1)	0.1 (0 , 0.1)	37.5655	17.4 (10 , 27.2)	22.9 (13.3 , 34.9)	0.95 (0.92 , 0.97)
North Macedonia	89.5 (60.7 , 130)	210.6 (140.5 , 307.1)	135.378	38.2 (26 , 55.1)	46.3 (30.8 , 67.5)	0.72 (0.64 , 0.8)
Northern Mariana Islands	0.3 (0.2 , 0.5)	1.6 (0.9 , 2.4)	383.124	21.2 (12 , 33)	24.5 (14.6 , 37.6)	0.35 (0.21 , 0.49)
Norway	3968 (3192 , 4899.1)	3426.8 (2547.2 , 4508.1)	-13.6396	425.6 (340.6 , 527.7)	259.6 (191.9 , 343.5)	-1.63 (-1.73 , -1.52)
Oman	14.4 (9.2 , 21.4)	62.2 (40.1 , 89.8)	332.937	19.8 (12.7 , 29.5)	30.7 (19.8 , 44.2)	1.72 (1.6 , 1.83)
Pakistan	11561.8 (7964.1 , 15829.8)	23659.5 (15717.5 , 33239.6)	104.634	181.2 (123.7 , 253)	191.6 (126.1 , 272.4)	0.07 (-0.08 , 0.22)
Palau	0.3 (0.1 , 0.4)	0.8 (0.4 , 1.1)	199.811	20.3 (12 , 30.8)	25.7 (15.4 , 37.9)	0.68 (0.61 , 0.76)
Palestine	32.8 (21.6 , 46.8)	102.3 (68.6 , 148.7)	212.081	31.2 (20.6 , 44.6)	35.8 (24 , 51.9)	0.43 (0.4 , 0.47)
Panama	173.2 (137.4 , 217)	622.3 (463.5 , 798.5)	259.376	99 (78.7 , 123.9)	112.8 (84 , 144.8)	0.26 (0.16 , 0.35)
Papua New Guinea	25 (15 , 38)	72.4 (40.2 , 114.2)	189.452	11.7 (7 , 17.7)	13.1 (7.4 , 20.5)	0.28 (0.2 , 0.36)
Paraguay	228.2 (166.3 , 310.3)	1121.8 (812.8 , 1483.5)	391.559	86.2 (62.8 , 117.2)	156.8 (113.5 , 207.5)	2.04 (1.88 , 2.2)
Peru	1986.3 (1394.9 , 2637.9)	7460.4 (5336.1 , 10006.5)	275.587	147.3 (103.1 , 195.8)	182.6 (130.7 , 244.7)	0.52 (0.34 , 0.7)
Philippines	2301.6 (1646.9 , 2935.6)	6046.8 (4577.3 , 7614.4)	162.723	81 (55.7 , 102.7)	69.5 (52.4 , 86.6)	-0.44 (-0.53 , -0.35)
Poland	13639.6 (11759.3 , 15869.5)	13426.7 (10659.5 , 16738.9)	-1.56146	234.8 (202.5 , 272.9)	137.1 (108.8 , 171)	-1.85 (-2.06 , -1.63)
Portugal	2518.5 (1980 , 3130.8)	4545 (3375.3 , 5899.4)	80.468	135 (106.2 , 167.8)	143.2 (105.5 , 187.2)	0.33 (0.23 , 0.43)
Puerto Rico	453.4 (346.6 , 579.6)	1128.4 (828.5 , 1478.7)	148.881	106 (81.8 , 134.3)	113.5 (82.3 , 150.1)	0.27 (0.18 , 0.36)
Qatar	2.3 (1.5 , 3.4)	33.7 (21.7 , 49.1)	1341.65	26.9 (17.3 , 38.8)	42.2 (27.2 , 60.8)	1.52 (1.4 , 1.64)
Republic of Korea	4965.7 (3689.5 , 6728.2)	16182.8 (11385.9 , 21727.2)	225.893	159.3 (113.5 , 222.9)	129.4 (91.2 , 173.6)	-0.68 (-0.73 , -0.64)
Republic of Moldova	243.9 (176.3 , 331.9)	514.8 (382.7 , 679)	111.027	41.6 (30 , 56.6)	63 (46.8 , 83)	0.85 (0.53 , 1.16)
Romania	1043.5 (630.3 , 1593.7)	2224 (1389.1 , 3350.7)	113.138	27.9 (16.8 , 42.6)	44.9 (28.1 , 67.7)	1.7 (1.65 , 1.76)
Russian Federation	23094.9 (19361.5 , 27682.6)	35884.6 (30208 , 43086.7)	55.3791	95 (79.7 , 113.8)	108 (91.1 , 129.4)	0.19 (-0.15 , 0.52)
Rwanda	124.8 (76.2 , 254.6)	353 (220.6 , 561.1)	182.738	38.1 (23.1 , 83)	48 (29.9 , 79.4)	0.91 (0.79 , 1.04)
Saint Kitts and Nevis	6.1 (4.8 , 7.6)	11.5 (8.7 , 14.5)	87.0747	130.5 (101.2 , 162.7)	155.3 (118.6 , 195.5)	0.63 (0.37 , 0.88)
Saint Lucia	10.9 (8.6 , 13.6)	34.2 (26.3 , 43.4)	212.979	114.8 (91.8 , 141.6)	116.7 (89.9 , 147.7)	-0.54 (-0.75 , -0.33)
Saint Vincent and the Grenadines	4.9 (3.7 , 6.4)	9.2 (6.5 , 12.4)	85.3662	58.1 (44.4 , 74.8)	52.7 (38 , 70.7)	-0.15 (-0.42 , 0.13)
Samoa	1.8 (1.1 , 2.8)	3.9 (2.3 , 5.9)	113.758	17.4 (10.1 , 26.8)	22.4 (13.3 , 33.7)	0.71 (0.65 , 0.77)
San Marino	3.2 (2.2 , 4.5)	5.4 (3.6 , 7.8)	68.7195	69.7 (48.1 , 97.4)	60.1 (40.2 , 86.2)	-0.24 (-0.39 , -0.08)
Sao Tome and Principe	1.7 (1 , 2.7)	3.5 (2.1 , 5.4)	101.484	21.1 (12.4 , 32.6)	28 (16.5 , 43.2)	0.98 (0.87 , 1.09)
Saudi Arabia	133.8 (85.5 , 197.5)	588.6 (384.9 , 841.2)	340.038	21.2 (13.6 , 31.6)	31.3 (20.5 , 44.8)	1.32 (1.28 , 1.36)
Senegal	76.8 (44.7 , 117.4)	224.4 (132.9 , 348)	192.122	19.9 (11.6 , 30.3)	24.5 (14.6 , 37.8)	0.62 (0.56 , 0.68)
Serbia	1199.5 (868.7 , 1619.4)	2064.3 (1482 , 2762.9)	72.1014	83.7 (60.4 , 113.5)	91.5 (65.7 , 122.5)	0.21 (0.11 , 0.31)
Seychelles	1.5 (0.9 , 2.2)	3.4 (2.1 , 5.1)	134.041	20.2 (13 , 29.9)	24 (14.6 , 35.7)	0.61 (0.57 , 0.65)
Sierra Leone	45.8 (26.8 , 71.2)	90.3 (52.6 , 139.4)	97.263	18.3 (10.7 , 28.4)	21.1 (12.3 , 32.5)	0.47 (0.36 , 0.58)
Singapore	160.9 (119.1 , 216.1)	677.9 (449 , 976.2)	321.21	62.6 (46.4 , 83.8)	60.3 (40 , 86.6)	-0.02 (-0.1 , 0.05)
Slovakia	492.4 (357.2 , 655.9)	838.9 (600 , 1145.7)	70.3687	62 (45 , 82.8)	64.7 (46.2 , 88.5)	0.1 (0.03 , 0.18)
Slovenia	634.5 (510.8 , 780.5)	1113.1 (821.9 , 1468)	75.4282	201.4 (162.4 , 247.5)	191.9 (141.1 , 253.8)	-0.22 (-0.42 , -0.03)
Solomon Islands	2.2 (1.3 , 3.5)	7.1 (4.2 , 10.7)	218.063	13.8 (8.1 , 21.5)	18.6 (10.9 , 28.1)	0.84 (0.79 , 0.9)
Somalia	88.4 (54.1 , 172.8)	250.1 (153 , 474.8)	182.814	39.2 (23.8 , 82.1)	38.1 (23 , 78.6)	-0.08 (-0.11 , -0.05)
South Africa	4393.3 (3360.3 , 5547.3)	8719.5 (6850.7 , 10950.6)	98.4745	184.6 (141.1 , 232.8)	160.5 (126.4 , 201.4)	-0.79 (-1.05 , -0.52)
South Sudan	96.2 (59.1 , 173.2)	138.8 (85.5 , 230.3)	44.3019	31.4 (19.3 , 59.2)	34.8 (21.4 , 59.4)	0.37 (0.31 , 0.43)
Spain	10047.2 (7834.3 , 12633.3)	16360.1 (11935.3 , 21792.1)	62.8324	136.9 (106.7 , 172.2)	132.5 (96 , 177.7)	-0.16 (-0.21 , -0.12)
Sri Lanka	224 (147.4 , 326.9)	809.1 (491.3 , 1214.6)	261.197	18.1 (12 , 26.2)	22.6 (13.8 , 33.8)	0.95 (0.85 , 1.05)
Sudan	233.5 (143.8 , 365)	644.8 (432.2 , 935.6)	176.094	21.2 (13 , 33.6)	30 (20 , 43.7)	1.32 (1.23 , 1.41)
Suriname	11.2 (7.3 , 16.4)	30.1 (20 , 44.2)	168.292	38.6 (25.4 , 56.7)	39.8 (26.5 , 58.3)	0.17 (0.09 , 0.25)
Sweden	6065.8 (4750 , 7648.1)	6199.5 (4593.1 , 8130.2)	2.20545	296.6 (231.1 , 375.8)	214.7 (157.8 , 284.1)	-1.13 (-1.21 , -1.05)
Switzerland	2966 (2280 , 3786.3)	4238.3 (3063.9 , 5632.2)	42.8959	215.4 (164.8 , 276.6)	179.8 (129.1 , 240.7)	-0.55 (-0.6 , -0.5)
Syrian Arab Republic	141.4 (94.3 , 200.8)	565.6 (382.9 , 786.1)	300.134	23.3 (15.6 , 33.1)	35.3 (23.9 , 48.8)	1.51 (1.42 , 1.61)
Taiwan (Province of China)	2754.1 (2172 , 3451.6)	6880.5 (5237.9 , 8878.3)	149.83	143.9 (114.7 , 178.1)	121.9 (93 , 157)	0.32 (0.03 , 0.62)
Tajikistan	128.5 (80.7 , 190.4)	372.5 (249.2 , 527.3)	189.937	39.8 (25 , 58.9)	59 (39.6 , 83.1)	1.27 (1.21 , 1.34)
Thailand	2299.7 (1567.4 , 3408.6)	8658 (6018.3 , 12153.5)	276.476	58.3 (39.5 , 86.9)	61 (42.4 , 85.5)	0.06 (-0.01 , 0.12)
Timor-Leste	10.8 (6.9 , 15.5)	54.8 (35.2 , 77.8)	408.933	44.5 (27.8 , 64.6)	54.4 (34.1 , 77.8)	0.77 (0.71 , 0.82)
Togo	26.7 (15.6 , 41.7)	102.3 (59.6 , 157.4)	283.341	19.5 (11.5 , 30.3)	24.3 (14.2 , 37.3)	0.74 (0.62 , 0.85)
Tokelau	0 (0 , 0)	0 (0 , 0.1)	42.0011	14.6 (8.4 , 22.5)	21 (12.4 , 31.7)	1.22 (1.19 , 1.24)
Tonga	1.1 (0.6 , 1.7)	2 (1.2 , 3.1)	78.4373	16.2 (9.3 , 25.3)	20.5 (11.9 , 31.6)	0.66 (0.63 , 0.7)
Trinidad and Tobago	150.8 (123.5 , 183.3)	368.4 (284.7 , 465.3)	144.266	169.8 (139.7 , 205.1)	150.1 (116.3 , 189)	-0.42 (-0.56 , -0.29)
Tunisia	130.7 (83.1 , 189.6)	550.9 (363.7 , 795.5)	321.46	20.9 (13.3 , 30.3)	32 (21.1 , 46.3)	1.57 (1.51 , 1.64)
Turkey	3807.1 (2681.8 , 5274.5)	11828.7 (8455.1 , 15793.7)	210.702	94.7 (66.1 , 133.3)	99.5 (71.1 , 133)	0.33 (0.18 , 0.47)
Turkmenistan	43.6 (24.3 , 69.4)	156.8 (107.1 , 223.2)	259.516	18.8 (10.5 , 29.8)	33.1 (22.8 , 46.8)	2.01 (1.69 , 2.33)
Tuvalu	0.1 (0.1 , 0.2)	0.3 (0.2 , 0.4)	113.616	14.3 (8.2 , 22.3)	19.7 (11.4 , 29.9)	1.01 (0.98 , 1.04)
Uganda	253.1 (154.3 , 431.9)	675.8 (408.9 , 1096.6)	166.981	34.3 (20.9 , 61.1)	42.4 (25.7 , 71.1)	0.73 (0.65 , 0.81)
Ukraine	3981.7 (2826.7 , 5306.3)	4913.2 (3518.4 , 6641.4)	23.3955	40.3 (28.5 , 53.9)	46.1 (33 , 62.3)	0.27 (0.14 , 0.4)
United Arab Emirates	15.4 (10.4 , 22.2)	135.7 (89.6 , 194.9)	782.884	43.5 (29.4 , 63.4)	43.5 (28.6 , 62.5)	1.05 (0.74 , 1.36)
United Kingdom	47682.4 (39993.1 , 56717.7)	48592.9 (37610.3 , 61630.9)	1.90964	390.1 (326.4 , 465.4)	286.2 (220.3 , 365.2)	-0.67 (-0.88 , -0.45)
United Republic of Tanzania	467.9 (281.7 , 834.4)	1241.9 (778.5 , 1955.2)	165.432	36.9 (22.2 , 68.9)	44 (27.6 , 70.7)	0.49 (0.44 , 0.53)
United States of America	77421.3 (61655.6 , 95962.8)	138962.7 (106042 , 177227.3)	79.49	181.9 (144.6 , 225.9)	175.9 (134.1 , 224.6)	-0.08 (-0.26 , 0.1)
United States Virgin Islands	5.4 (3.7 , 7.6)	14.4 (9.6 , 20.8)	166.67	63.2 (43.4 , 89.6)	59.4 (39.6 , 86.3)	-0.21 (-0.28 , -0.15)
Uruguay	649.8 (519.8 , 805.4)	1201.5 (957.5 , 1490.4)	84.9005	127.3 (101.9 , 157.5)	161.6 (128.3 , 201.4)	0.86 (0.7 , 1.02)
Uzbekistan	953.3 (621.2 , 1378.8)	3291.5 (2367.8 , 4475.2)	245.262	68.8 (44.8 , 99.9)	106.4 (77.5 , 142.7)	1.82 (1.46 , 2.19)
Vanuatu	1 (0.6 , 1.6)	3.5 (2.1 , 5.4)	245.799	13.8 (7.9 , 21.3)	17.2 (10.1 , 26.6)	0.65 (0.6 , 0.7)
Venezuela (Bolivarian Republic of)	2164.8 (1771.5 , 2616.4)	8035.2 (6208.1 , 10187.6)	271.173	198.5 (162.9 , 239.2)	214.2 (166 , 270.9)	0.07 (-0.03 , 0.17)
Viet Nam	2631.4 (1744.7 , 3712.9)	8994.3 (6119 , 12555.4)	241.812	54.9 (36.1 , 77.8)	77.7 (52.8 , 108.5)	1.11 (1.07 , 1.14)
Yemen	116.2 (75.5 , 177.5)	459.5 (302.2 , 675.4)	295.498	20.6 (13.2 , 31.9)	28.9 (18.8 , 42.9)	1.31 (1.21 , 1.42)
Zambia	103.1 (62.6 , 189.7)	297.5 (185.2 , 478.3)	188.633	32.6 (19.8 , 63.4)	40.2 (24.9 , 67.3)	0.68 (0.52 , 0.83)
Zimbabwe	355.4 (229.6 , 488.3)	627.4 (386.5 , 859.7)	76.5631	78.9 (49.5 , 109.4)	84.6 (51.3 , 117.3)	0.34 (0.14 , 0.55)

## Sheet: S6
The prevalence of RA cases and rate among the elderly in 1990 and 2021, and the trends in age patterns from 1990 to 2021
Location	Age(years)	Prevalence cases			Prevalence rate
		1990 (95% UI)	2021 (95% UI)	percentage change(100%)	1990_per 100 000(95% UI)	2021_per 100 000(95% UI)	EAPC(95% CI)	EAPC
Global	60 to 64	870117.7 (745799.9 , 1024431.8)	1948104.8 (1678737.4 , 2265242.8)	123.89	541.8 (464.4 , 637.8)	608.7 (524.5 , 707.8)	0.53(0.46 , 0.60)	0.527306
	65 to 69	802511.8 (687002.5 , 942253.5)	1997898.7 (1722725.3 , 2323991.5)	148.956	649.2 (555.8 , 762.3)	724.3 (624.5 , 842.5)	0.56(0.49 , 0.64)	0.563763
	70 to 74	591207.6 (512998 , 684295.7)	1659306 (1447190.4 , 1907391)	180.664	698.3 (605.9 , 808.3)	806.1 (703.1 , 926.6)	0.57(0.50 , 0.63)	0.566425
	75 to 79	437816.8 (385535 , 498469.1)	1102839.7 (971034.7 , 1250100.2)	151.895	711.3 (626.3 , 809.8)	836.2 (736.3 , 947.9)	0.50(0.47 , 0.53)	0.498849
	80 to 84	246421.1 (218806.4 , 275805.6)	708713.9 (632281 , 793786.5)	187.603	696.6 (618.5 , 779.6)	809.2 (721.9 , 906.3)	0.48(0.44 , 0.52)	0.482505
	85 to 89	97273.6 (87065.8 , 108402.1)	350080.9 (314330 , 390470.9)	259.893	643.7 (576.2 , 717.4)	765.7 (687.5 , 854)	0.56(0.48 , 0.65)	0.560705
	90 to 94	24360.1 (21787.9 , 27305.6)	121383.9 (108995.4 , 135528)	398.291	568.5 (508.4 , 637.2)	678.5 (609.3 , 757.6)	0.68(0.56 , 0.79)	0.67645
	95 plus	4589.1 (4038.5 , 5221.3)	30807.6 (27244.7 , 35051.7)	571.317	450.8 (396.7 , 512.9)	565.2 (499.9 , 643.1)	0.79(0.69 , 0.89)	0.793407
High SDI	60 to 64	344005.1 (295941.4 , 406672.1)	605309.5 (525567.3 , 701383.4)	75.9595	862 (741.6 , 1019)	887.9 (771 , 1028.9)	0.26 (0.15 , 0.37)	0.261065
	65 to 69	362026.8 (312545 , 419883.8)	642856.6 (561076.6 , 740506.4)	77.5715	1036 (894.4 , 1201.5)	1060.4 (925.5 , 1221.4)	0.28(0.18 , 0.38)	0.277074
	70 to 74	286187.9 (252358.9 , 326572.7)	624723 (557265 , 705006.9)	118.291	1142.5 (1007.4 , 1303.7)	1170.8 (1044.3 , 1321.2)	0.25(0.20 , 0.31)	0.253842
	75 to 79	232757.9 (206876.9 , 262675.6)	422719.4 (379686.8 , 472294.5)	81.6134	1099.4 (977.1 , 1240.7)	1167.3 (1048.5 , 1304.2)	0.15(0.10 , 0.20)	0.148348
	80 to 84	138565.7 (124237.9 , 154090.2)	284701.3 (256997.7 , 313879.4)	105.463	1016.6 (911.4 , 1130.4)	1055.5 (952.8 , 1163.7)	0.14(0.04 , 0.23)	0.136184
	85 to 89	59685.4 (53974.1 , 66094.6)	157390.3 (143010.1 , 173315.8)	163.7	916.2 (828.5 , 1014.6)	954 (866.8 , 1050.5)	0.20(0.08 , 0.32)	0.200039
	90 to 94	16946.3 (15252.3 , 18884.2)	64374.8 (58428.1 , 71630.9)	279.875	794.3 (714.9 , 885.1)	839.7 (762.1 , 934.3)	0.28(0.16 , 0.41)	0.284747
	95 plus	3511.1 (3090.9 , 3980)	19230.2 (17073.7 , 21740.2)	447.69	630.9 (555.3 , 715.1)	694.2 (616.3 , 784.8)	0.43(0.29 , 0.56)	0.425526
High-middle SDI	60 to 64	211296.8 (181824 , 245778.6)	432019 (373752.7 , 496702.7)	104.461	490.8 (422.4 , 570.9)	592.3 (512.5 , 681)	0.70(0.63 , 0.76)	0.69655
	65 to 69	174958.2 (150668.4 , 203348.2)	436576.7 (380579.5 , 502280.7)	149.532	555 (477.9 , 645)	657.5 (573.1 , 756.4)	0.74(0.66 , 0.82)	0.738494
	70 to 74	114694.3 (99727.8 , 131606.8)	330426.7 (288616.1 , 377248.1)	188.093	555.4 (482.9 , 637.3)	676.4 (590.8 , 772.3)	0.77(0.68 , 0.86)	0.769057
	75 to 79	86036 (75717.7 , 97980.1)	211875 (186853.1 , 240239)	146.263	516.9 (454.9 , 588.6)	709.4 (625.6 , 804.3)	0.83(0.76 , 0.91)	0.834348
	80 to 84	45015.8 (39893.7 , 50540.9)	143052 (127771.8 , 160172)	217.782	483.6 (428.6 , 543)	655.2 (585.2 , 733.6)	0.98(0.88 , 1.07)	0.975025
	85 to 89	16098.4 (14325.4 , 18055.3)	72805 (65181 , 81331.4)	352.251	430.5 (383.1 , 482.8)	639.9 (572.9 , 714.9)	1.19(1.05 , 1.33)	1.19016
	90 to 94	3406 (3021.5 , 3866.2)	24053 (21493.3 , 27007.6)	606.192	366.2 (324.8 , 415.6)	550.2 (491.6 , 617.8)	1.39(1.21 , 1.57)	1.39088
	95 plus	494.9 (432.6 , 567.4)	5012 (4383.7 , 5734.9)	912.744	262.4 (229.4 , 300.9)	454 (397.1 , 519.5)	1.75(1.59 , 1.91)	1.75001
Middle SDI	60 to 64	202671.4 (171854.7 , 238932.9)	572859.3 (490884.8 , 673250.8)	-97.7184	473.2 (401.2 , 557.9)	562.8 (482.3 , 661.5)	0.67(0.63 , 0.70)	0.667471
	65 to 69	167768.3 (142287.8 , 198536.9)	583521 (500012.1 , 685179.8)	241.459	526.4 (446.5 , 623)	654.6 (561 , 768.7)	0.82(0.78 , 0.86)	0.820222
	70 to 74	118797.9 (100032.7 , 139711.7)	431127.1 (368409 , 504241.4)	391.188	543.5 (457.7 , 639.2)	699.6 (597.8 , 818.2)	0.93(0.87 , 0.99)	0.934546
	75 to 79	74570.9 (64211 , 86923.5)	287684 (250120.2 , 331083.6)	478.144	557.7 (480.2 , 650.1)	734.2 (638.4 , 845)	0.98(0.92 , 1.05)	0.983198
	80 to 84	38959.1 (34062.1 , 44598.4)	179018.1 (157121 , 203817.8)	638.426	562.2 (491.5 , 643.5)	751.5 (659.6 , 855.6)	0.96(0.91 , 1.00)	0.95738
	85 to 89	13667.7 (11928.5 , 15615.2)	80781.7 (71137.1 , 91597.1)	1209.79	501 (437.2 , 572.3)	704.4 (620.3 , 798.7)	1.06(1.03 , 1.08)	1.05503
	90 to 94	2430.1 (2097.2 , 2798.1)	23010 (20110.9 , 26356.6)	3224.23	367.1 (316.8 , 422.7)	596.8 (521.6 , 683.6)	1.61(1.46 , 1.75)	1.60714
	95 plus	346.3 (294.2 , 409.9)	4624.1 (3979.4 , 5380.2)	6543.72	235.8 (200.3 , 279.1)	444.5 (382.5 , 517.1)	2.23(2.10 , 2.35)	2.2269
Low-middle SDI	60 to 64	87466.6 (72880.8 , 105083.7)	270498.7 (229480.3 , 322322)	209.259	345.6 (288 , 415.2)	473.2 (401.4 , 563.8)	1.09(1.04 , 1.14)	1.08798
	65 to 69	76346.5 (63968.2 , 91532.9)	270256.6 (228427.6 , 321668.8)	253.987	420.2 (352.1 , 503.8)	609.2 (514.9 , 725.1)	1.33(1.29 , 1.37)	1.32793
	70 to 74	56136.6 (47122.5 , 67627.9)	222839.6 (190063.4 , 262548.2)	296.96	456.9 (383.5 , 550.4)	708.6 (604.4 , 834.9)	1.58(1.50 , 1.65)	1.57658
	75 to 79	35344.2 (30020.7 , 41691.2)	149738.2 (128194.1 , 174769.3)	323.657	466.3 (396.1 , 550.1)	745.7 (638.4 , 870.4)	1.72(1.64 , 1.80)	1.71994
	80 to 84	19436.8 (16899.4 , 22355.1)	86155 (75490.2 , 98102.2)	343.258	467 (406 , 537.1)	749.1 (656.4 , 853)	1.71(1.61 , 1.80)	1.70575
	85 to 89	6499.5 (5649.3 , 7504.8)	33684.5 (29755.6 , 38363.6)	418.262	393.1 (341.6 , 453.9)	674.1 (595.5 , 767.7)	1.74(1.68 , 1.80)	1.73897
	90 to 94	1334.9 (1155 , 1549)	8846.9 (7756.3 , 10194.2)	562.764	302.4 (261.6 , 350.9)	546.7 (479.3 , 630)	1.99(1.93 , 2.04)	1.9884
	95 plus	202.7 (170 , 242.2)	1768.9 (1524.3 , 2051.7)	772.582	200.7 (168.3 , 239.7)	390.1 (336.1 , 452.4)	2.23(2.12 , 2.33)	2.22906
Low SDI	60 to 64	23848.4 (20148.5 , 28114.6)	66040.4 (56094.1 , 78319.9)	176.918	255.5 (215.9 , 301.2)	334.9 (284.5 , 397.2)	0.99(0.89 , 1.10)	0.990699
	65 to 69	20688.6 (17351 , 24654.5)	63380.4 (53967.4 , 74945.4)	206.354	297.5 (249.5 , 354.6)	420.4 (358 , 497.1)	1.29(1.18 , 1.41)	1.29413
	70 to 74	14973.3 (12734 , 17743.5)	49175.7 (42256.4 , 57591.5)	228.423	316.7 (269.4 , 375.3)	474.2 (407.5 , 555.3)	1.42(1.27 , 1.58)	1.42093
	75 to 79	8763.6 (7515.3 , 10260.4)	30170 (25989.5 , 35073.8)	244.266	323 (277 , 378.2)	469.9 (404.8 , 546.3)	1.35(1.19 , 1.50)	1.34874
	80 to 84	4239.6 (3688.1 , 4884.4)	15337.9 (13480 , 17350.9)	261.775	326.4 (284 , 376.1)	454.7 (399.6 , 514.4)	1.15(1.00 , 1.29)	1.14569
	85 to 89	1241.5 (1076.6 , 1427.9)	5180.5 (4561.7 , 5912.2)	317.272	272.6 (236.3 , 313.5)	388.1 (341.7 , 442.9)	0.97(0.88 , 1.06)	0.971321
	90 to 94	224.4 (192.7 , 262.5)	1009 (876.5 , 1163.9)	349.648	198.5 (170.5 , 232.2)	281.5 (244.5 , 324.7)	1.10(0.86 , 1.34)	1.0984
	95 plus	31 (25.9 , 37.6)	145.2 (123.4 , 172)	368.606	129 (107.9 , 156.4)	190.9 (162.2 , 226.1)	1.64(1.27 , 2.01)	1.64102

## Sheet: S7
The incidence of RA cases and rate among the elderly in 1990 and 2021, and the trends in age patterns from 1990 to 2021
Location	Age(years)	Incidence cases			Incidence rate
		1990 (95% UI)	2021 (95% UI)	percentage change(100%)	1990_per 100 000(95% UI)	2021_per 100 000(95% UI)	EAPC(95% CI)
Global	60 to 64	41721.1 (25980.6 , 61656.1)	98433.5 (62903.3 , 141684.6)	135.932	26 (16.2 , 38.4)	30.8 (19.7 , 44.3)	0.67(0.57 , 0.76)
	65 to 69	34965.1 (21926.3 , 48511.6)	95800.3 (62224.7 , 131039.1)	173.988	28.3 (17.7 , 39.2)	34.7 (22.6 , 47.5)	0.92(0.83 , 1.01)
	70 to 74	23075 (14059.5 , 34231.3)	70639.5 (43927.5 , 102812.9)	206.13	27.3 (16.6 , 40.4)	34.3 (21.3 , 49.9)	0.85(0.78 , 0.92)
	75 to 79	14752.3 (10596.7 , 19135.4)	39831.7 (29224.8 , 51488.6)	170.003	24 (17.2 , 31.1)	30.2 (22.2 , 39)	0.62(0.58 , 0.67)
	80 to 84	6964.3 (4712.5 , 9444.9)	20359.1 (13724.3 , 27958.3)	192.336	19.7 (13.3 , 26.7)	23.2 (15.7 , 31.9)	0.49(0.41 , 0.56)
	85 to 89	2103.8 (1426.6 , 2851.6)	7469.6 (5054.7 , 10214.5)	255.058	13.9 (9.4 , 18.9)	16.3 (11.1 , 22.3)	0.42(0.33 , 0.50)
	90 to 94	343.6 (232.3 , 466.1)	1635.8 (1103.7 , 2227.8)	376.056	8 (5.4 , 10.9)	9.1 (6.2 , 12.5)	0.43(0.31 , 0.55)
	95 plus	19.8 (13.3 , 26.9)	121.2 (81.8 , 164.6)	511.342	1.9 (1.3 , 2.6)	2.2 (1.5 , 3)	0.45(0.35 , 0.56)
High SDI	60 to 64	18960 (12733.4 , 26820.1)	33419.1 (22954.7 , 47263)	76.2606	47.5 (31.9 , 67.2)	49 (33.7 , 69.3)	0.26(0.14 , 0.38)
	65 to 69	17215.3 (11461.3 , 23230.9)	32809.1 (22630.5 , 43779.4)	90.5804	49.3 (32.8 , 66.5)	54.1 (37.3 , 72.2)	0.48(0.39 , 0.56)
	70 to 74	11069.3 (6766.1 , 16137.2)	26075.5 (16220.6 , 36784.6)	135.565	44.2 (27 , 64.4)	48.9 (30.4 , 68.9)	0.43(0.40 , 0.45)
	75 to 79	6771.3 (5010.4 , 8690.7)	12660.5 (9592.8 , 16018.2)	86.9722	32 (23.7 , 41)	35 (26.5 , 44.2)	0.15(0.12 , 0.18)
	80 to 84	3173.6 (2110.9 , 4323.9)	6420.6 (4367 , 8654.7)	102.311	23.3 (15.5 , 31.7)	23.8 (16.2 , 32.1)	0.00(-0.04 , 0.05)
	85 to 89	1096.3 (726.5 , 1497.1)	2792.7 (1898.8 , 3770.4)	154.746	16.8 (11.2 , 23)	16.9 (11.5 , 22.9)	-0.03(-0.09 , 0.03)
	90 to 94	208.6 (137.2 , 286.1)	750.3 (506.2 , 1017.5)	259.732	9.8 (6.4 , 13.4)	9.8 (6.6 , 13.3)	-0.02(-0.09 , 0.06)
	95 plus	13.3 (8.6 , 18.3)	66.4 (44.5 , 90.5)	401.34	2.4 (1.6 , 3.3)	2.4 (1.6 , 3.3)	0.07(-0.03 , 0.17)
High-middle SDI	60 to 64	7509.1 (4480.6 , 11518.5)	16457.3 (10184.5 , 24590.3)	119.164	17.4 (10.4 , 26.8)	22.6 (14 , 33.7)	0.93(0.80 , 1.05)
	65 to 69	5648.4 (3330.5 , 8327.5)	15905.1 (9816.1 , 22346.6)	181.585	17.9 (10.6 , 26.4)	24 (14.8 , 33.7)	1.28(1.15 , 1.42)
	70 to 74	3485.1 (2099.8 , 5356)	11758.6 (7265.8 , 17371.7)	237.4	16.9 (10.2 , 25.9)	24.1 (14.9 , 35.6)	1.34(1.20 , 1.48)
	75 to 79	2404.9 (1690.1 , 3204.6)	7438.3 (5439.1 , 9637)	209.296	14.4 (10.2 , 19.3)	24.9 (18.2 , 32.3)	1.32(1.17 , 1.46)
	80 to 84	1097.8 (721.4 , 1504.5)	4101.7 (2758.5 , 5595.5)	273.627	11.8 (7.8 , 16.2)	18.8 (12.6 , 25.6)	1.39(1.15 , 1.62)
	85 to 89	303.9 (200.2 , 414.2)	1568.2 (1071.7 , 2127.5)	415.953	8.1 (5.4 , 11.1)	13.8 (9.4 , 18.7)	1.51(1.29 , 1.73)
	90 to 94	43.4 (28.9 , 58.8)	328.8 (225.9 , 445.5)	657.115	4.7 (3.1 , 6.3)	7.5 (5.2 , 10.2)	1.60(1.38 , 1.83)
	95 plus	2 (1.4 , 2.7)	20.8 (14.5 , 28.1)	939.758	1.1 (0.7 , 1.4)	1.9 (1.3 , 2.5)	1.78(1.58 , 1.99)
Middle SDI	60 to 64	7509.1 (4480.6 , 11518.5)	16457.3 (10184.5 , 24590.3)	222.358	17.4 (10.4 , 26.8)	22.6 (14 , 33.7)	1.04(1.02 , 1.06)
	65 to 69	5648.4 (3330.5 , 8327.5)	15905.1 (9816.1 , 22346.6)	313.431	17.9 (10.6 , 26.4)	24 (14.8 , 33.7)	1.37(1.34 , 1.40)
	70 to 74	3485.1 (2099.8 , 5356)	11758.6 (7265.8 , 17371.7)	302.387	16.9 (10.2 , 25.9)	24.1 (14.9 , 35.6)	1.24(1.21 , 1.27)
	75 to 79	2404.9 (1690.1 , 3204.6)	7438.3 (5439.1 , 9637)	276.051	14.4 (10.2 , 19.3)	24.9 (18.2 , 32.3)	0.83(0.81 , 0.86)
	80 to 84	1097.8 (721.4 , 1504.5)	4101.7 (2758.5 , 5595.5)	307.93	11.8 (7.8 , 16.2)	18.8 (12.6 , 25.6)	0.52(0.48 , 0.56)
	85 to 89	303.9 (200.2 , 414.2)	1568.2 (1071.7 , 2127.5)	404.025	8.1 (5.4 , 11.1)	13.8 (9.4 , 18.7)	0.48(0.41 , 0.56)
	90 to 94	43.4 (28.9 , 58.8)	328.8 (225.9 , 445.5)	663.778	4.7 (3.1 , 6.3)	7.5 (5.2 , 10.2)	0.85(0.67 , 1.03)
	95 plus	2 (1.4 , 2.7)	20.8 (14.5 , 28.1)	887.875	1.1 (0.7 , 1.4)	1.9 (1.3 , 2.5)	1.17(1.03 , 1.31)
Low-middle SDI	60 to 64	5748.8 (3579.9 , 8431.2)	18274.7 (11867.1 , 26259.6)	217.888	22.7 (14.1 , 33.3)	32 (20.8 , 45.9)	1.12(1.08 , 1.17)
	65 to 69	4659.8 (2846 , 6577.2)	17245 (11258.5 , 23582.3)	270.082	25.6 (15.7 , 36.2)	38.9 (25.4 , 53.2)	1.47(1.42 , 1.51)
	70 to 74	3106.3 (1889.8 , 4628.1)	11662.1 (6862 , 17091.1)	275.427	25.3 (15.4 , 37.7)	37.1 (21.8 , 54.3)	1.35(1.30 , 1.41)
	75 to 79	1908.9 (1394.8 , 2453.4)	6393.8 (4594 , 8257.6)	234.949	25.2 (18.4 , 32.4)	31.8 (22.9 , 41.1)	0.86(0.82 , 0.90)
	80 to 84	933.6 (633.9 , 1280.3)	2950.4 (1936 , 4146.9)	216.035	22.4 (15.2 , 30.8)	25.7 (16.8 , 36.1)	0.53(0.49 , 0.57)
	85 to 89	244 (166.3 , 332.3)	891 (587.4 , 1248.3)	265.103	14.8 (10.1 , 20.1)	17.8 (11.8 , 25)	0.51(0.47 , 0.56)
	90 to 94	35.6 (24.3 , 48.3)	158.7 (104.9 , 221.6)	345.774	8.1 (5.5 , 10.9)	9.8 (6.5 , 13.7)	0.59(0.48 , 0.69)
	95 plus	1.9 (1.3 , 2.6)	9.9 (6.5 , 13.9)	422.303	1.9 (1.3 , 2.5)	2.2 (1.4 , 3.1)	0.44(0.28 , 0.60)
Low SDI	60 to 64	1371.3 (839 , 2066.3)	4105.1 (2600.5 , 5896.2)	199.355	14.7 (9 , 22.1)	20.8 (13.2 , 29.9)	1.25(1.17 , 1.34)
	65 to 69	1120.5 (688.7 , 1577.2)	3746.2 (2425.3 , 5156.9)	234.333	16.1 (9.9 , 22.7)	24.8 (16.1 , 34.2)	1.63(1.54 , 1.73)
	70 to 74	788.8 (484.4 , 1183.3)	2547.5 (1518.5 , 3751.9)	222.974	16.7 (10.2 , 25)	24.6 (14.6 , 36.2)	1.35(1.23 , 1.47)
	75 to 79	482.2 (353 , 617.9)	1377.3 (1005.8 , 1761.9)	185.644	17.8 (13 , 22.8)	21.5 (15.7 , 27.4)	0.70(0.64 , 0.77)
	80 to 84	214.5 (145 , 288.1)	594.3 (388.4 , 829.9)	177.076	16.5 (11.2 , 22.2)	17.6 (11.5 , 24.6)	0.26(0.20 , 0.32)
	85 to 89	50.4 (34.1 , 67.6)	159.2 (104.1 , 220.9)	216.045	11.1 (7.5 , 14.8)	11.9 (7.8 , 16.5)	0.06(-0.04 , 0.16)
	90 to 94	6.7 (4.5 , 9)	22.3 (14.6 , 30.8)	231.228	5.9 (4 , 8)	6.2 (4.1 , 8.6)	0.07(-0.21 , 0.35)
	95 plus	0.3 (0.2 , 0.5)	1.1 (0.7 , 1.5)	219.038	1.4 (1 , 1.9)	1.4 (1 , 2)	0.32(-0.08 , 0.72)

## Sheet: S8
The DALYs of RA cases and rate amongthe elderly in 1990 and 2021, and the trends in age patterns from 1990 to 2021
Location	Age(year)	DALYs			DALY rate
		1990 (95% UI)	2021 (95% UI)	percentage change(100%)	1990_per 100 000(95% UI)	2021_per 100 000(95% UI)	EAPC(95% CI)
Global	60 to 64	177616.7 (140207 , 223033.1)	333858.6 (251419.2 , 438473)	87.9658	110.6 (87.3 , 138.9)	104.3 (78.6 , 137)	-0.06(-0.13 , 0.00)
	65 to 69	176353.5 (142486.5 , 216488.5)	364306.7 (285628.8 , 466155.2)	106.578	142.7 (115.3 , 175.1)	132.1 (103.5 , 169)	-0.10(-0.15 , -0.04)
	70 to 74	141812.6 (116981 , 170564.2)	324954.1 (258607 , 404087.5)	129.143	167.5 (138.2 , 201.5)	157.9 (125.6 , 196.3)	-0.12(-0.17 , -0.07)
	75 to 79	115205.5 (96281.1 , 136017.9)	237384.8 (193732.6 , 285197.8)	106.053	187.2 (156.4 , 221)	180 (146.9 , 216.2)	-0.14(-0.18 , -0.10)
	80 to 84	64837.4 (54457.2 , 75284.8)	158971.8 (128791.6 , 188500.2)	145.185	183.3 (153.9 , 212.8)	181.5 (147.1 , 215.2)	0.03(-0.03 , 0.08)
	85 to 89	29815.3 (25571.5 , 34372.4)	86886.8 (71746.4 , 102207)	191.417	197.3 (169.2 , 227.5)	190 (156.9 , 223.5)	0.03(-0.07 , 0.13)
	90 to 94	8288.7 (7032.8 , 9483.4)	33483.4 (27682.2 , 38706.7)	303.966	193.4 (164.1 , 221.3)	187.2 (154.7 , 216.4)	0.17(0.06 , 0.27)
	95 plus	1859.4 (1535.6 , 2129.4)	10031.1 (8231.9 , 11629.2)	439.486	182.6 (150.8 , 209.2)	184 (151 , 213.4)	0.25(0.17 , 0.34)
High SDI	60 to 64	65963.3 (51746.1 , 83892)	93040.3 (68490.7 , 124466.7)	41.0486	165.3 (129.7 , 210.2)	136.5 (100.5 , 182.6)	-0.51(-0.57 , -0.44)
	65 to 69	73992.7 (59472 , 92045.3)	101409.1 (75801.1 , 133010.8)	37.0528	211.7 (170.2 , 263.4)	167.3 (125 , 219.4)	-0.64(-0.69 , -0.59)
	70 to 74	62836.8 (51769.8 , 76314.6)	103882.9 (79199.1 , 132634.5)	65.3217	250.9 (206.7 , 304.7)	194.7 (148.4 , 248.6)	-0.76(-0.80 , -0.72)
	75 to 79	55874.7 (46649 , 65728.7)	76789.9 (60346.2 , 94905.7)	37.4322	263.9 (220.3 , 310.4)	212 (166.6 , 262.1)	-0.83(-0.89 , -0.77)
	80 to 84	33767.7 (28120.3 , 39506.9)	54878.6 (43264.5 , 66535)	62.518	247.7 (206.3 , 289.8)	203.5 (160.4 , 246.7)	-0.63(-0.72 , -0.54)
	85 to 89	16227.3 (13808.6 , 18732.1)	33239.8 (26975.8 , 39516.3)	104.839	249.1 (212 , 287.6)	201.5 (163.5 , 239.5)	-0.49(-0.61 , -0.37)
	90 to 94	5069.3 (4291.1 , 5813.6)	15286.6 (12674.7 , 18018.2)	201.552	237.6 (201.1 , 272.5)	199.4 (165.3 , 235)	-0.29(-0.42 , -0.15)
	95 plus	1156.7 (958.5 , 1333.4)	5051.3 (4126.7 , 5929.9)	336.682	207.8 (172.2 , 239.6)	182.3 (149 , 214.1)	-0.22(-0.35 , -0.10)
High-middle SDI	60 to 64	42367.4 (33682.2 , 53917.3)	73531.7 (55243.1 , 96731.3)	73.5571	98.4 (78.2 , 125.3)	100.8 (75.7 , 132.6)	0.15(0.08 , 0.21)
	65 to 69	36618 (29420.8 , 45364.5)	77600 (59895.2 , 100101.7)	111.918	116.2 (93.3 , 143.9)	116.9 (90.2 , 150.7)	0.14(0.08 , 0.20)
	70 to 74	25666.7 (20877.2 , 31810.1)	62653.2 (49233.3 , 78718.5)	144.103	124.3 (101.1 , 154)	128.3 (100.8 , 161.1)	0.18(0.08 , 0.28)
	75 to 79	20650.8 (17164.9 , 24767.8)	42561.1 (33681.1 , 52343.7)	106.099	124.1 (103.1 , 148.8)	142.5 (112.8 , 175.2)	0.29(0.22 , 0.35)
	80 to 84	10603.9 (8755.9 , 12619.4)	31018.7 (24783.6 , 37899.3)	192.523	113.9 (94.1 , 135.6)	142.1 (113.5 , 173.6)	0.76(0.63 , 0.88)
	85 to 89	4173.5 (3508.4 , 4902.4)	17767.2 (14542.8 , 21370.8)	325.71	111.6 (93.8 , 131.1)	156.2 (127.8 , 187.8)	1.11(0.87 , 1.36)
	90 to 94	1013.8 (855.6 , 1185.6)	6603.8 (5399 , 7842.5)	551.381	109 (92 , 127.5)	151.1 (123.5 , 179.4)	1.34(1.15 , 1.54)
	95 plus	189.6 (157.6 , 221.9)	1702.1 (1392.6 , 2005.6)	797.866	100.5 (83.6 , 117.7)	154.2 (126.2 , 181.7)	1.67(1.54 , 1.81)
Middle SDI	60 to 64	42202.7 (32928.8 , 53952.5)	102129.2 (77526 , 132583.6)	141.997	98.5 (76.9 , 126)	100.3 (76.2 , 130.3)	0.20(0.11 , 0.29)
	65 to 69	37804.6 (30367.3 , 47799.3)	110733.7 (86298.9 , 141416.4)	192.911	118.6 (95.3 , 150)	124.2 (96.8 , 158.7)	0.27(0.19 , 0.36)
	70 to 74	29951.9 (24443.5 , 36918.4)	89130.5 (70705.4 , 110025.9)	197.579	137 (111.8 , 168.9)	144.6 (114.7 , 178.5)	0.33(0.23 , 0.43)
	75 to 79	21494.7 (17960.7 , 25726.7)	65243.4 (52539.1 , 79248.5)	203.533	160.8 (134.3 , 192.4)	166.5 (134.1 , 202.3)	0.29(0.21 , 0.37)
	80 to 84	11544.6 (9747.6 , 13455.8)	42823.8 (34502 , 50846.8)	270.941	166.6 (140.7 , 194.2)	179.8 (144.8 , 213.5)	0.33(0.26 , 0.41)
	85 to 89	6105.6 (5257.5 , 6967.6)	23482.3 (19380.1 , 27734)	284.603	223.8 (192.7 , 255.4)	204.8 (169 , 241.8)	-0.14(-0.24 , -0.04)
	90 to 94	1427.5 (1197.4 , 1619.1)	8070.4 (6620.3 , 9309.1)	465.33	215.6 (180.9 , 244.6)	209.3 (171.7 , 241.5)	0.04(-0.14 , 0.22)
	95 plus	309.1 (247 , 363.2)	2224.3 (1807.3 , 2558.6)	619.508	210.5 (168.2 , 247.3)	213.8 (173.7 , 245.9)	0.17(-0.06 , 0.39)
Low-middle SDI	60 to 64	21792.2 (16887.8 , 26877.5)	53054.6 (40311.7 , 67756.6)	143.457	86.1 (66.7 , 106.2)	92.8 (70.5 , 118.5)	0.29(0.25 , 0.34)
	65 to 69	22463.3 (16818 , 27776.9)	61054.4 (48410.4 , 75551.3)	171.796	123.6 (92.6 , 152.9)	137.6 (109.1 , 170.3)	0.40(0.30 , 0.49)
	70 to 74	19050.9 (14212.9 , 23785.3)	57200.5 (44152.3 , 72090.8)	200.25	155 (115.7 , 193.6)	181.9 (140.4 , 229.2)	0.50(0.39 , 0.62)
	75 to 79	14115.3 (10683 , 17784.4)	44372.2 (34709.5 , 54937.3)	214.355	186.2 (141 , 234.6)	221 (172.9 , 273.6)	0.67(0.59 , 0.75)
	80 to 84	7457.1 (5559.9 , 10220.2)	25845.7 (20260.5 , 33357.4)	246.594	179.2 (133.6 , 245.6)	224.7 (176.2 , 290.1)	0.94(0.81 , 1.07)
	85 to 89	2808 (2051.5 , 4218.9)	10721.7 (8250 , 15096.1)	281.832	169.8 (124.1 , 255.1)	214.6 (165.1 , 302.1)	0.89(0.71 , 1.06)
	90 to 94	673.9 (470.8 , 1096.5)	3151 (2356.6 , 4717.6)	367.577	152.6 (106.6 , 248.4)	194.7 (145.6 , 291.5)	0.96(0.77 , 1.15)
	95 plus	178.2 (115.6 , 274.7)	967.6 (704 , 1342.9)	442.837	176.4 (114.4 , 271.9)	213.4 (155.2 , 296.1)	0.76(0.52 , 1.01)
Low SDI	60 to 64	5114.4 (3759.2 , 6903.2)	11879.7 (8749 , 15488.6)	132.277	54.8 (40.3 , 74)	60.3 (44.4 , 78.6)	0.35(0.28 , 0.41)
	65 to 69	5306 (3940.2 , 7264.4)	13283.6 (10241.5 , 17312.3)	150.352	76.3 (56.7 , 104.5)	88.1 (67.9 , 114.8)	0.59(0.51 , 0.67)
	70 to 74	4200.8 (3098.8 , 5854.8)	11903.1 (9152.3 , 15746.9)	183.353	88.9 (65.5 , 123.8)	114.8 (88.3 , 151.8)	1.02(0.91 , 1.13)
	75 to 79	2973.5 (2308.5 , 3998.1)	8288.9 (6408.9 , 10665.4)	178.756	109.6 (85.1 , 147.4)	129.1 (99.8 , 166.1)	0.79(0.67 , 0.92)
	80 to 84	1410.8 (1032.5 , 2138.5)	4316.5 (3190.1 , 6143.8)	205.956	108.6 (79.5 , 164.7)	128 (94.6 , 182.1)	0.83(0.52 , 1.13)
	85 to 89	468.7 (320.8 , 799.7)	1612.1 (1173.1 , 2527.5)	243.985	102.9 (70.4 , 175.6)	120.8 (87.9 , 189.3)	0.62(0.25 , 0.99)
	90 to 94	95.9 (60.4 , 193.3)	345.2 (240.1 , 650.6)	259.974	84.8 (53.4 , 171)	96.3 (67 , 181.5)	0.78(0.34 , 1.21)
	95 plus	24.2 (14.2 , 49.4)	76.8 (49.6 , 140.4)	217.874	100.6 (59 , 205.5)	101 (65.1 , 184.6)	1.08(0.51 , 1.66)

## Sheet: S9
location	sex	cause	measure	Overll difference	Aging	Population	Epidemiological change
Global	Both	Rheumatoid arthritis	Prevalence	4.84484e+06	34481.06 (0.71%)	4101606.55 (84.66%)	708750.17 (14.63%)
High SDI	Both	Rheumatoid arthritis	Prevalence	1.37762e+06	-3015.02 (-0.22%)	1308896.51 (95.01%)	71737.44 (5.21%)
High-middle SDI	Both	Rheumatoid arthritis	Prevalence	1.00382e+06	821.77 (0.08%)	759020.86 (75.61%)	243976.29 (24.3%)
Middle SDI	Both	Rheumatoid arthritis	Prevalence	1.54341e+06	9951.34 (0.64%)	1231309.54 (79.78%)	302152.67 (19.58%)
Low-middle SDI	Both	Rheumatoid arthritis	Prevalence	761021	5958.96 (0.78%)	515910.74 (67.79%)	239151.06 (31.43%)
Low SDI	Both	Rheumatoid arthritis	Prevalence	156429	464.63 (0.3%)	108081.07 (69.09%)	47883.15 (30.61%)
Global	Both	Rheumatoid arthritis	Incidence	210346	-3050.88 (-1.45%)	169643.64 (80.65%)	43752.93 (20.8%)
High SDI	Both	Rheumatoid arthritis	Incidence	56486.4	-2690.51 (-4.76%)	53217.65 (94.21%)	5959.28 (10.55%)
High-middle SDI	Both	Rheumatoid arthritis	Incidence	37084.1	-664.82 (-1.79%)	25289.4 (68.19%)	12459.48 (33.6%)
Middle SDI	Both	Rheumatoid arthritis	Incidence	67232.9	-264.37 (-0.39%)	50424.83 (75%)	17072.44 (25.39%)
Low-middle SDI	Both	Rheumatoid arthritis	Incidence	40946.7	-185.73 (-0.45%)	29284.05 (71.52%)	11848.35 (28.94%)
Low SDI	Both	Rheumatoid arthritis	Incidence	8518.26	-35.22 (-0.41%)	5897.97 (69.24%)	2655.52 (31.17%)
Global	Both	Rheumatoid arthritis	DALYs (Disability-Adjusted Life Years)	834088	21280.73 (2.55%)	873938.6 (104.78%)	-61131.06 (-7.33%)
High SDI	Both	Rheumatoid arthritis	DALYs (Disability-Adjusted Life Years)	168690	4557.75 (2.7%)	254522.62 (150.88%)	-90390.41 (-53.58%)
High-middle SDI	Both	Rheumatoid arthritis	DALYs (Disability-Adjusted Life Years)	172154	3018.48 (1.75%)	152781.87 (88.75%)	16353.83 (9.5%)
Middle SDI	Both	Rheumatoid arthritis	DALYs (Disability-Adjusted Life Years)	292997	9090.02 (3.1%)	273951.02 (93.5%)	9955.76 (3.4%)
Low-middle SDI	Both	Rheumatoid arthritis	DALYs (Disability-Adjusted Life Years)	167829	3902.31 (2.33%)	140683.03 (83.83%)	23243.37 (13.85%)
Low SDI	Both	Rheumatoid arthritis	DALYs (Disability-Adjusted Life Years)	32111.6	483.55 (1.51%)	26061.84 (81.16%)	5566.21 (17.33%)

## Sheet: S10
pred_val	pred_low	pred_up	year	sex	measure	metric	location	cause
375.409	374.577	376.242	1990	Male	Prevalence	Rate	Global	Rheumatoid arthritis
375.276	374.475	376.077	1991	Male	Prevalence	Rate	Global	Rheumatoid arthritis
375.381	374.592	376.17	1992	Male	Prevalence	Rate	Global	Rheumatoid arthritis
375.757	374.977	376.537	1993	Male	Prevalence	Rate	Global	Rheumatoid arthritis
376.446	375.675	377.217	1994	Male	Prevalence	Rate	Global	Rheumatoid arthritis
377.446	376.683	378.209	1995	Male	Prevalence	Rate	Global	Rheumatoid arthritis
378.611	377.856	379.366	1996	Male	Prevalence	Rate	Global	Rheumatoid arthritis
380.004	379.256	380.752	1997	Male	Prevalence	Rate	Global	Rheumatoid arthritis
381.611	380.87	382.352	1998	Male	Prevalence	Rate	Global	Rheumatoid arthritis
383.404	382.669	384.138	1999	Male	Prevalence	Rate	Global	Rheumatoid arthritis
385.526	384.798	386.254	2000	Male	Prevalence	Rate	Global	Rheumatoid arthritis
388.266	387.544	388.988	2001	Male	Prevalence	Rate	Global	Rheumatoid arthritis
391.767	391.05	392.484	2002	Male	Prevalence	Rate	Global	Rheumatoid arthritis
395.88	395.167	396.593	2003	Male	Prevalence	Rate	Global	Rheumatoid arthritis
400.014	399.305	400.723	2004	Male	Prevalence	Rate	Global	Rheumatoid arthritis
403.809	403.105	404.513	2005	Male	Prevalence	Rate	Global	Rheumatoid arthritis
407.53	406.831	408.228	2006	Male	Prevalence	Rate	Global	Rheumatoid arthritis
412.086	411.394	412.778	2007	Male	Prevalence	Rate	Global	Rheumatoid arthritis
416.439	415.754	417.124	2008	Male	Prevalence	Rate	Global	Rheumatoid arthritis
420.434	419.756	421.111	2009	Male	Prevalence	Rate	Global	Rheumatoid arthritis
423.548	422.877	424.218	2010	Male	Prevalence	Rate	Global	Rheumatoid arthritis
426.018	425.356	426.68	2011	Male	Prevalence	Rate	Global	Rheumatoid arthritis
428.568	427.915	429.221	2012	Male	Prevalence	Rate	Global	Rheumatoid arthritis
430.984	430.34	431.628	2013	Male	Prevalence	Rate	Global	Rheumatoid arthritis
433.205	432.57	433.841	2014	Male	Prevalence	Rate	Global	Rheumatoid arthritis
435.316	434.689	435.943	2015	Male	Prevalence	Rate	Global	Rheumatoid arthritis
437.157	436.539	437.775	2016	Male	Prevalence	Rate	Global	Rheumatoid arthritis
438.885	438.275	439.494	2017	Male	Prevalence	Rate	Global	Rheumatoid arthritis
440.378	439.777	440.98	2018	Male	Prevalence	Rate	Global	Rheumatoid arthritis
441.736	441.143	442.329	2019	Male	Prevalence	Rate	Global	Rheumatoid arthritis
443.586	442.999	444.173	2020	Male	Prevalence	Rate	Global	Rheumatoid arthritis
445.754	445.167	446.341	2021	Male	Prevalence	Rate	Global	Rheumatoid arthritis
446.7	440.076	453.323	2022	Male	Prevalence	Rate	Global	Rheumatoid arthritis
448.475	438.27	458.681	2023	Male	Prevalence	Rate	Global	Rheumatoid arthritis
450.173	435.386	464.96	2024	Male	Prevalence	Rate	Global	Rheumatoid arthritis
451.785	431.636	471.933	2025	Male	Prevalence	Rate	Global	Rheumatoid arthritis
453.306	427.092	479.52	2026	Male	Prevalence	Rate	Global	Rheumatoid arthritis
454.741	421.782	487.701	2027	Male	Prevalence	Rate	Global	Rheumatoid arthritis
456.106	415.803	496.408	2028	Male	Prevalence	Rate	Global	Rheumatoid arthritis
457.402	409.207	505.597	2029	Male	Prevalence	Rate	Global	Rheumatoid arthritis
458.634	402.013	515.254	2030	Male	Prevalence	Rate	Global	Rheumatoid arthritis
459.801	394.217	525.386	2031	Male	Prevalence	Rate	Global	Rheumatoid arthritis
460.907	385.808	536.007	2032	Male	Prevalence	Rate	Global	Rheumatoid arthritis
461.963	376.83	547.095	2033	Male	Prevalence	Rate	Global	Rheumatoid arthritis
462.978	367.314	558.642	2034	Male	Prevalence	Rate	Global	Rheumatoid arthritis
463.964	357.275	570.652	2035	Male	Prevalence	Rate	Global	Rheumatoid arthritis
464.923	346.709	583.137	2036	Male	Prevalence	Rate	Global	Rheumatoid arthritis
465.854	335.604	596.104	2037	Male	Prevalence	Rate	Global	Rheumatoid arthritis
466.758	323.98	609.535	2038	Male	Prevalence	Rate	Global	Rheumatoid arthritis
467.641	311.856	623.426	2039	Male	Prevalence	Rate	Global	Rheumatoid arthritis
468.513	299.241	637.784	2040	Male	Prevalence	Rate	Global	Rheumatoid arthritis
844.231	843.132	845.33	1990	Female	Prevalence	Rate	Global	Rheumatoid arthritis
843.925	842.846	845.003	1991	Female	Prevalence	Rate	Global	Rheumatoid arthritis
843.998	842.932	845.065	1992	Female	Prevalence	Rate	Global	Rheumatoid arthritis
844.481	843.426	845.537	1993	Female	Prevalence	Rate	Global	Rheumatoid arthritis
845.274	844.229	846.319	1994	Female	Prevalence	Rate	Global	Rheumatoid arthritis
846.455	845.42	847.49	1995	Female	Prevalence	Rate	Global	Rheumatoid arthritis
847.981	846.956	849.006	1996	Female	Prevalence	Rate	Global	Rheumatoid arthritis
850.088	849.073	851.104	1997	Female	Prevalence	Rate	Global	Rheumatoid arthritis
852.83	851.823	853.836	1998	Female	Prevalence	Rate	Global	Rheumatoid arthritis
855.971	854.972	856.969	1999	Female	Prevalence	Rate	Global	Rheumatoid arthritis
860.018	859.028	861.008	2000	Female	Prevalence	Rate	Global	Rheumatoid arthritis
865.796	864.813	866.78	2001	Female	Prevalence	Rate	Global	Rheumatoid arthritis
873.523	872.545	874.502	2002	Female	Prevalence	Rate	Global	Rheumatoid arthritis
882.84	881.865	883.815	2003	Female	Prevalence	Rate	Global	Rheumatoid arthritis
892.403	891.432	893.375	2004	Female	Prevalence	Rate	Global	Rheumatoid arthritis
900.824	899.857	901.792	2005	Female	Prevalence	Rate	Global	Rheumatoid arthritis
908.689	907.728	909.651	2006	Female	Prevalence	Rate	Global	Rheumatoid arthritis
918.871	917.917	919.824	2007	Female	Prevalence	Rate	Global	Rheumatoid arthritis
928.689	927.743	929.635	2008	Female	Prevalence	Rate	Global	Rheumatoid arthritis
937.195	936.259	938.131	2009	Female	Prevalence	Rate	Global	Rheumatoid arthritis
943.629	942.702	944.555	2010	Female	Prevalence	Rate	Global	Rheumatoid arthritis
947.393	946.479	948.307	2011	Female	Prevalence	Rate	Global	Rheumatoid arthritis
950.245	949.344	951.146	2012	Female	Prevalence	Rate	Global	Rheumatoid arthritis
952.455	951.567	953.342	2013	Female	Prevalence	Rate	Global	Rheumatoid arthritis
954.039	953.166	954.913	2014	Female	Prevalence	Rate	Global	Rheumatoid arthritis
955.891	955.031	956.752	2015	Female	Prevalence	Rate	Global	Rheumatoid arthritis
957.489	956.641	958.336	2016	Female	Prevalence	Rate	Global	Rheumatoid arthritis
959.128	958.293	959.964	2017	Female	Prevalence	Rate	Global	Rheumatoid arthritis
961.028	960.204	961.852	2018	Female	Prevalence	Rate	Global	Rheumatoid arthritis
963.091	962.278	963.904	2019	Female	Prevalence	Rate	Global	Rheumatoid arthritis
966.498	965.694	967.301	2020	Female	Prevalence	Rate	Global	Rheumatoid arthritis
969.911	969.115	970.708	2021	Female	Prevalence	Rate	Global	Rheumatoid arthritis
967.298	951.813	982.783	2022	Female	Prevalence	Rate	Global	Rheumatoid arthritis
969.805	946.507	993.104	2023	Female	Prevalence	Rate	Global	Rheumatoid arthritis
972.341	938.937	1005.74	2024	Female	Prevalence	Rate	Global	Rheumatoid arthritis
974.832	929.544	1020.12	2025	Female	Prevalence	Rate	Global	Rheumatoid arthritis
977.188	918.432	1035.94	2026	Female	Prevalence	Rate	Global	Rheumatoid arthritis
979.41	905.678	1053.14	2027	Female	Prevalence	Rate	Global	Rheumatoid arthritis
981.636	891.587	1071.68	2028	Female	Prevalence	Rate	Global	Rheumatoid arthritis
983.88	876.267	1091.49	2029	Female	Prevalence	Rate	Global	Rheumatoid arthritis
986.098	859.715	1112.48	2030	Female	Prevalence	Rate	Global	Rheumatoid arthritis
988.23	841.868	1134.59	2031	Female	Prevalence	Rate	Global	Rheumatoid arthritis
990.269	822.705	1157.83	2032	Female	Prevalence	Rate	Global	Rheumatoid arthritis
992.314	802.376	1182.25	2033	Female	Prevalence	Rate	Global	Rheumatoid arthritis
994.39	780.942	1207.84	2034	Female	Prevalence	Rate	Global	Rheumatoid arthritis
996.481	758.401	1234.56	2035	Female	Prevalence	Rate	Global	Rheumatoid arthritis
998.551	734.714	1262.39	2036	Female	Prevalence	Rate	Global	Rheumatoid arthritis
1000.59	709.86	1291.32	2037	Female	Prevalence	Rate	Global	Rheumatoid arthritis
1002.65	683.913	1321.39	2038	Female	Prevalence	Rate	Global	Rheumatoid arthritis
1004.74	656.906	1352.58	2039	Female	Prevalence	Rate	Global	Rheumatoid arthritis
1006.87	628.843	1384.89	2040	Female	Prevalence	Rate	Global	Rheumatoid arthritis
635.562	631.952	639.172	1990	Both	Prevalence	Rate	Global	Rheumatoid arthritis
634.786	631.235	638.336	1991	Both	Prevalence	Rate	Global	Rheumatoid arthritis
634.354	630.852	637.856	1992	Both	Prevalence	Rate	Global	Rheumatoid arthritis
634.344	630.885	637.803	1993	Both	Prevalence	Rate	Global	Rheumatoid arthritis
634.653	631.234	638.072	1994	Both	Prevalence	Rate	Global	Rheumatoid arthritis
635.363	631.983	638.744	1995	Both	Prevalence	Rate	Global	Rheumatoid arthritis
636.415	633.071	639.759	1996	Both	Prevalence	Rate	Global	Rheumatoid arthritis
637.953	634.643	641.263	1997	Both	Prevalence	Rate	Global	Rheumatoid arthritis
639.96	636.683	643.237	1998	Both	Prevalence	Rate	Global	Rheumatoid arthritis
642.205	638.959	645.45	1999	Both	Prevalence	Rate	Global	Rheumatoid arthritis
645.118	641.904	648.333	2000	Both	Prevalence	Rate	Global	Rheumatoid arthritis
649.239	646.052	652.426	2001	Both	Prevalence	Rate	Global	Rheumatoid arthritis
654.739	651.575	657.903	2002	Both	Prevalence	Rate	Global	Rheumatoid arthritis
661.282	658.137	664.427	2003	Both	Prevalence	Rate	Global	Rheumatoid arthritis
667.974	664.849	671.099	2004	Both	Prevalence	Rate	Global	Rheumatoid arthritis
673.857	670.755	676.96	2005	Both	Prevalence	Rate	Global	Rheumatoid arthritis
679.373	676.298	682.449	2006	Both	Prevalence	Rate	Global	Rheumatoid arthritis
686.479	683.434	689.525	2007	Both	Prevalence	Rate	Global	Rheumatoid arthritis
693.292	690.276	696.307	2008	Both	Prevalence	Rate	Global	Rheumatoid arthritis
699.264	696.284	702.244	2009	Both	Prevalence	Rate	Global	Rheumatoid arthritis
703.868	700.924	706.813	2010	Both	Prevalence	Rate	Global	Rheumatoid arthritis
706.826	703.923	709.729	2011	Both	Prevalence	Rate	Global	Rheumatoid arthritis
709.313	706.452	712.173	2012	Both	Prevalence	Rate	Global	Rheumatoid arthritis
711.398	708.58	714.216	2013	Both	Prevalence	Rate	Global	Rheumatoid arthritis
713.085	710.31	715.86	2014	Both	Prevalence	Rate	Global	Rheumatoid arthritis
714.89	712.156	717.623	2015	Both	Prevalence	Rate	Global	Rheumatoid arthritis
716.406	713.713	719.098	2016	Both	Prevalence	Rate	Global	Rheumatoid arthritis
717.894	715.242	720.547	2017	Both	Prevalence	Rate	Global	Rheumatoid arthritis
719.45	716.834	722.065	2018	Both	Prevalence	Rate	Global	Rheumatoid arthritis
721.051	718.472	723.63	2019	Both	Prevalence	Rate	Global	Rheumatoid arthritis
723.786	721.237	726.335	2020	Both	Prevalence	Rate	Global	Rheumatoid arthritis
726.911	724.385	729.436	2021	Both	Prevalence	Rate	Global	Rheumatoid arthritis
726.244	707.124	745.364	2022	Both	Prevalence	Rate	Global	Rheumatoid arthritis
728.488	704.465	752.511	2023	Both	Prevalence	Rate	Global	Rheumatoid arthritis
730.705	699.739	761.67	2024	Both	Prevalence	Rate	Global	Rheumatoid arthritis
732.878	693.288	772.468	2025	Both	Prevalence	Rate	Global	Rheumatoid arthritis
734.978	685.298	784.658	2026	Both	Prevalence	Rate	Global	Rheumatoid arthritis
737.028	675.899	798.158	2027	Both	Prevalence	Rate	Global	Rheumatoid arthritis
739.085	665.336	812.833	2028	Both	Prevalence	Rate	Global	Rheumatoid arthritis
741.152	653.735	828.568	2029	Both	Prevalence	Rate	Global	Rheumatoid arthritis
743.252	641.174	845.33	2030	Both	Prevalence	Rate	Global	Rheumatoid arthritis
745.392	627.661	863.123	2031	Both	Prevalence	Rate	Global	Rheumatoid arthritis
747.61	613.204	882.016	2032	Both	Prevalence	Rate	Global	Rheumatoid arthritis
749.955	597.882	902.029	2033	Both	Prevalence	Rate	Global	Rheumatoid arthritis
752.432	581.717	923.148	2034	Both	Prevalence	Rate	Global	Rheumatoid arthritis
755.066	564.728	945.404	2035	Both	Prevalence	Rate	Global	Rheumatoid arthritis
757.866	546.895	968.837	2036	Both	Prevalence	Rate	Global	Rheumatoid arthritis
760.857	528.193	993.521	2037	Both	Prevalence	Rate	Global	Rheumatoid arthritis
764.073	508.631	1019.52	2038	Both	Prevalence	Rate	Global	Rheumatoid arthritis
767.53	488.194	1046.87	2039	Both	Prevalence	Rate	Global	Rheumatoid arthritis
771.251	466.863	1075.64	2040	Both	Prevalence	Rate	Global	Rheumatoid arthritis
807543	801717	813370	1990	Male	Prevalence	Number	Global	Rheumatoid arthritis
829870	823967	835773	1991	Male	Prevalence	Number	Global	Rheumatoid arthritis
852018	846029	858007	1992	Male	Prevalence	Number	Global	Rheumatoid arthritis
874342	868266	880418	1993	Male	Prevalence	Number	Global	Rheumatoid arthritis
897323	891158	903488	1994	Male	Prevalence	Number	Global	Rheumatoid arthritis
921294	915036	927552	1995	Male	Prevalence	Number	Global	Rheumatoid arthritis
946586	940231	952942	1996	Male	Prevalence	Number	Global	Rheumatoid arthritis
973143	966686	979600	1997	Male	Prevalence	Number	Global	Rheumatoid arthritis
1.00046e+06	993899	1.00702e+06	1998	Male	Prevalence	Number	Global	Rheumatoid arthritis
1.02867e+06	1.02201e+06	1.03534e+06	1999	Male	Prevalence	Number	Global	Rheumatoid arthritis
1.05854e+06	1.05176e+06	1.06532e+06	2000	Male	Prevalence	Number	Global	Rheumatoid arthritis
1.09086e+06	1.08396e+06	1.09775e+06	2001	Male	Prevalence	Number	Global	Rheumatoid arthritis
1.12538e+06	1.11837e+06	1.1324e+06	2002	Male	Prevalence	Number	Global	Rheumatoid arthritis
1.16222e+06	1.15507e+06	1.16936e+06	2003	Male	Prevalence	Number	Global	Rheumatoid arthritis
1.19976e+06	1.19249e+06	1.20703e+06	2004	Male	Prevalence	Number	Global	Rheumatoid arthritis
1.23748e+06	1.23008e+06	1.24488e+06	2005	Male	Prevalence	Number	Global	Rheumatoid arthritis
1.27984e+06	1.27229e+06	1.28738e+06	2006	Male	Prevalence	Number	Global	Rheumatoid arthritis
1.3337e+06	1.32599e+06	1.34142e+06	2007	Male	Prevalence	Number	Global	Rheumatoid arthritis
1.38856e+06	1.38067e+06	1.39644e+06	2008	Male	Prevalence	Number	Global	Rheumatoid arthritis
1.44878e+06	1.44071e+06	1.45685e+06	2009	Male	Prevalence	Number	Global	Rheumatoid arthritis
1.50209e+06	1.49386e+06	1.51031e+06	2010	Male	Prevalence	Number	Global	Rheumatoid arthritis
1.56083e+06	1.55243e+06	1.56923e+06	2011	Male	Prevalence	Number	Global	Rheumatoid arthritis
1.62318e+06	1.6146e+06	1.63177e+06	2012	Male	Prevalence	Number	Global	Rheumatoid arthritis
1.68822e+06	1.67946e+06	1.69698e+06	2013	Male	Prevalence	Number	Global	Rheumatoid arthritis
1.75632e+06	1.74737e+06	1.76526e+06	2014	Male	Prevalence	Number	Global	Rheumatoid arthritis
1.82542e+06	1.81629e+06	1.83454e+06	2015	Male	Prevalence	Number	Global	Rheumatoid arthritis
1.89546e+06	1.88615e+06	1.90477e+06	2016	Male	Prevalence	Number	Global	Rheumatoid arthritis
1.96508e+06	1.95559e+06	1.97458e+06	2017	Male	Prevalence	Number	Global	Rheumatoid arthritis
2.03312e+06	2.02345e+06	2.04279e+06	2018	Male	Prevalence	Number	Global	Rheumatoid arthritis
2.10165e+06	2.09179e+06	2.1115e+06	2019	Male	Prevalence	Number	Global	Rheumatoid arthritis
2.16839e+06	2.15837e+06	2.17841e+06	2020	Male	Prevalence	Number	Global	Rheumatoid arthritis
2.23152e+06	2.22133e+06	2.2417e+06	2021	Male	Prevalence	Number	Global	Rheumatoid arthritis
2.31374e+06	2.25602e+06	2.37146e+06	2022	Male	Prevalence	Number	Global	Rheumatoid arthritis
2.39348e+06	2.31785e+06	2.4691e+06	2023	Male	Prevalence	Number	Global	Rheumatoid arthritis
2.47863e+06	2.37711e+06	2.58015e+06	2024	Male	Prevalence	Number	Global	Rheumatoid arthritis
2.56727e+06	2.43247e+06	2.70208e+06	2025	Male	Prevalence	Number	Global	Rheumatoid arthritis
2.65743e+06	2.4822e+06	2.83267e+06	2026	Male	Prevalence	Number	Global	Rheumatoid arthritis
2.74718e+06	2.52444e+06	2.96992e+06	2027	Male	Prevalence	Number	Global	Rheumatoid arthritis
2.83846e+06	2.56138e+06	3.11555e+06	2028	Male	Prevalence	Number	Global	Rheumatoid arthritis
2.9332e+06	2.59472e+06	3.27167e+06	2029	Male	Prevalence	Number	Global	Rheumatoid arthritis
3.02952e+06	2.6226e+06	3.43644e+06	2030	Male	Prevalence	Number	Global	Rheumatoid arthritis
3.1256e+06	2.64306e+06	3.60813e+06	2031	Male	Prevalence	Number	Global	Rheumatoid arthritis
3.21959e+06	2.65423e+06	3.78495e+06	2032	Male	Prevalence	Number	Global	Rheumatoid arthritis
3.31255e+06	2.65713e+06	3.96796e+06	2033	Male	Prevalence	Number	Global	Rheumatoid arthritis
3.40646e+06	2.65334e+06	4.15958e+06	2034	Male	Prevalence	Number	Global	Rheumatoid arthritis
3.50096e+06	2.64223e+06	4.35969e+06	2035	Male	Prevalence	Number	Global	Rheumatoid arthritis
3.59555e+06	2.62297e+06	4.56814e+06	2036	Male	Prevalence	Number	Global	Rheumatoid arthritis
3.6897e+06	2.59464e+06	4.78477e+06	2037	Male	Prevalence	Number	Global	Rheumatoid arthritis
3.78372e+06	2.55739e+06	5.01005e+06	2038	Male	Prevalence	Number	Global	Rheumatoid arthritis
3.87874e+06	2.51188e+06	5.2456e+06	2039	Male	Prevalence	Number	Global	Rheumatoid arthritis
3.97553e+06	2.45807e+06	5.493e+06	2040	Male	Prevalence	Number	Global	Rheumatoid arthritis
2.2667e+06	2.25652e+06	2.27688e+06	1990	Female	Prevalence	Number	Global	Rheumatoid arthritis
2.31875e+06	2.30845e+06	2.32905e+06	1991	Female	Prevalence	Number	Global	Rheumatoid arthritis
2.36985e+06	2.35942e+06	2.38029e+06	1992	Female	Prevalence	Number	Global	Rheumatoid arthritis
2.42214e+06	2.41157e+06	2.4327e+06	1993	Female	Prevalence	Number	Global	Rheumatoid arthritis
2.475e+06	2.4643e+06	2.4857e+06	1994	Female	Prevalence	Number	Global	Rheumatoid arthritis
2.53e+06	2.51917e+06	2.54084e+06	1995	Female	Prevalence	Number	Global	Rheumatoid arthritis
2.58937e+06	2.57838e+06	2.60035e+06	1996	Female	Prevalence	Number	Global	Rheumatoid arthritis
2.65308e+06	2.64194e+06	2.66421e+06	1997	Female	Prevalence	Number	Global	Rheumatoid arthritis
2.71992e+06	2.70863e+06	2.73122e+06	1998	Female	Prevalence	Number	Global	Rheumatoid arthritis
2.78785e+06	2.7764e+06	2.79931e+06	1999	Female	Prevalence	Number	Global	Rheumatoid arthritis
2.86095e+06	2.84932e+06	2.87258e+06	2000	Female	Prevalence	Number	Global	Rheumatoid arthritis
2.94101e+06	2.9292e+06	2.95282e+06	2001	Female	Prevalence	Number	Global	Rheumatoid arthritis
3.02693e+06	3.01493e+06	3.03893e+06	2002	Female	Prevalence	Number	Global	Rheumatoid arthritis
3.11758e+06	3.10538e+06	3.12978e+06	2003	Female	Prevalence	Number	Global	Rheumatoid arthritis
3.21128e+06	3.19888e+06	3.22367e+06	2004	Female	Prevalence	Number	Global	Rheumatoid arthritis
3.30332e+06	3.29073e+06	3.31592e+06	2005	Female	Prevalence	Number	Global	Rheumatoid arthritis
3.40483e+06	3.39202e+06	3.41763e+06	2006	Female	Prevalence	Number	Global	Rheumatoid arthritis
3.53661e+06	3.52355e+06	3.54967e+06	2007	Female	Prevalence	Number	Global	Rheumatoid arthritis
3.67099e+06	3.65767e+06	3.68431e+06	2008	Female	Prevalence	Number	Global	Rheumatoid arthritis
3.81741e+06	3.80382e+06	3.83099e+06	2009	Female	Prevalence	Number	Global	Rheumatoid arthritis
3.94981e+06	3.93597e+06	3.96364e+06	2010	Female	Prevalence	Number	Global	Rheumatoid arthritis
4.09226e+06	4.07817e+06	4.10635e+06	2011	Female	Prevalence	Number	Global	Rheumatoid arthritis
4.23718e+06	4.22283e+06	4.25152e+06	2012	Female	Prevalence	Number	Global	Rheumatoid arthritis
4.38608e+06	4.37149e+06	4.40068e+06	2013	Female	Prevalence	Number	Global	Rheumatoid arthritis
4.54102e+06	4.52616e+06	4.55588e+06	2014	Female	Prevalence	Number	Global	Rheumatoid arthritis
4.70107e+06	4.68595e+06	4.71619e+06	2015	Female	Prevalence	Number	Global	Rheumatoid arthritis
4.86312e+06	4.84773e+06	4.8785e+06	2016	Female	Prevalence	Number	Global	Rheumatoid arthritis
5.02429e+06	5.00864e+06	5.03994e+06	2017	Female	Prevalence	Number	Global	Rheumatoid arthritis
5.18559e+06	5.16968e+06	5.2015e+06	2018	Female	Prevalence	Number	Global	Rheumatoid arthritis
5.35063e+06	5.33446e+06	5.36681e+06	2019	Female	Prevalence	Number	Global	Rheumatoid arthritis
5.52098e+06	5.50455e+06	5.53742e+06	2020	Female	Prevalence	Number	Global	Rheumatoid arthritis
5.68753e+06	5.67084e+06	5.70422e+06	2021	Female	Prevalence	Number	Global	Rheumatoid arthritis
5.87608e+06	5.71828e+06	6.03389e+06	2022	Female	Prevalence	Number	Global	Rheumatoid arthritis
6.07218e+06	5.8688e+06	6.27556e+06	2023	Female	Prevalence	Number	Global	Rheumatoid arthritis
6.28182e+06	6.01217e+06	6.55146e+06	2024	Female	Prevalence	Number	Global	Rheumatoid arthritis
6.50005e+06	6.14485e+06	6.85526e+06	2025	Female	Prevalence	Number	Global	Rheumatoid arthritis
6.72162e+06	6.26235e+06	7.18089e+06	2026	Female	Prevalence	Number	Global	Rheumatoid arthritis
6.94191e+06	6.36043e+06	7.52339e+06	2027	Female	Prevalence	Number	Global	Rheumatoid arthritis
7.1651e+06	6.44397e+06	7.88622e+06	2028	Female	Prevalence	Number	Global	Rheumatoid arthritis
7.3953e+06	6.51677e+06	8.27383e+06	2029	Female	Prevalence	Number	Global	Rheumatoid arthritis
7.62888e+06	6.57508e+06	8.68268e+06	2030	Female	Prevalence	Number	Global	Rheumatoid arthritis
7.86206e+06	6.61481e+06	9.10931e+06	2031	Female	Prevalence	Number	Global	Rheumatoid arthritis
8.0914e+06	6.63223e+06	9.55057e+06	2032	Female	Prevalence	Number	Global	Rheumatoid arthritis
8.31892e+06	6.62928e+06	1.00085e+07	2033	Female	Prevalence	Number	Global	Rheumatoid arthritis
8.54812e+06	6.60871e+06	1.04875e+07	2034	Female	Prevalence	Number	Global	Rheumatoid arthritis
8.77848e+06	6.56929e+06	1.09877e+07	2035	Female	Prevalence	Number	Global	Rheumatoid arthritis
9.00919e+06	6.50932e+06	1.15091e+07	2036	Female	Prevalence	Number	Global	Rheumatoid arthritis
9.23978e+06	6.42711e+06	1.20524e+07	2037	Female	Prevalence	Number	Global	Rheumatoid arthritis
9.47064e+06	6.32263e+06	1.26186e+07	2038	Female	Prevalence	Number	Global	Rheumatoid arthritis
9.70363e+06	6.19676e+06	1.32105e+07	2039	Female	Prevalence	Number	Global	Rheumatoid arthritis
9.94103e+06	6.04961e+06	1.38324e+07	2040	Female	Prevalence	Number	Global	Rheumatoid arthritis
3.07424e+06	3.05823e+06	3.09025e+06	1990	Both	Prevalence	Number	Global	Rheumatoid arthritis
3.14862e+06	3.13241e+06	3.16483e+06	1991	Both	Prevalence	Number	Global	Rheumatoid arthritis
3.22187e+06	3.20545e+06	3.23829e+06	1992	Both	Prevalence	Number	Global	Rheumatoid arthritis
3.29648e+06	3.27984e+06	3.31312e+06	1993	Both	Prevalence	Number	Global	Rheumatoid arthritis
3.37232e+06	3.35546e+06	3.38919e+06	1994	Both	Prevalence	Number	Global	Rheumatoid arthritis
3.4513e+06	3.4342e+06	3.46839e+06	1995	Both	Prevalence	Number	Global	Rheumatoid arthritis
3.53595e+06	3.51861e+06	3.55329e+06	1996	Both	Prevalence	Number	Global	Rheumatoid arthritis
3.62622e+06	3.60863e+06	3.64381e+06	1997	Both	Prevalence	Number	Global	Rheumatoid arthritis
3.72038e+06	3.70253e+06	3.73824e+06	1998	Both	Prevalence	Number	Global	Rheumatoid arthritis
3.81653e+06	3.79841e+06	3.83465e+06	1999	Both	Prevalence	Number	Global	Rheumatoid arthritis
3.91949e+06	3.90108e+06	3.93789e+06	2000	Both	Prevalence	Number	Global	Rheumatoid arthritis
4.03186e+06	4.01316e+06	4.05057e+06	2001	Both	Prevalence	Number	Global	Rheumatoid arthritis
4.15231e+06	4.13329e+06	4.17133e+06	2002	Both	Prevalence	Number	Global	Rheumatoid arthritis
4.2798e+06	4.26046e+06	4.29914e+06	2003	Both	Prevalence	Number	Global	Rheumatoid arthritis
4.41104e+06	4.39137e+06	4.43071e+06	2004	Both	Prevalence	Number	Global	Rheumatoid arthritis
4.5408e+06	4.52081e+06	4.5608e+06	2005	Both	Prevalence	Number	Global	Rheumatoid arthritis
4.68467e+06	4.66432e+06	4.70502e+06	2006	Both	Prevalence	Number	Global	Rheumatoid arthritis
4.87031e+06	4.84954e+06	4.89109e+06	2007	Both	Prevalence	Number	Global	Rheumatoid arthritis
5.05955e+06	5.03834e+06	5.08075e+06	2008	Both	Prevalence	Number	Global	Rheumatoid arthritis
5.26619e+06	5.24454e+06	5.28784e+06	2009	Both	Prevalence	Number	Global	Rheumatoid arthritis
5.45189e+06	5.42983e+06	5.47395e+06	2010	Both	Prevalence	Number	Global	Rheumatoid arthritis
5.65309e+06	5.6306e+06	5.67558e+06	2011	Both	Prevalence	Number	Global	Rheumatoid arthritis
5.86036e+06	5.83744e+06	5.88329e+06	2012	Both	Prevalence	Number	Global	Rheumatoid arthritis
6.0743e+06	6.05094e+06	6.09767e+06	2013	Both	Prevalence	Number	Global	Rheumatoid arthritis
6.29734e+06	6.27354e+06	6.32114e+06	2014	Both	Prevalence	Number	Global	Rheumatoid arthritis
6.52649e+06	6.50224e+06	6.55073e+06	2015	Both	Prevalence	Number	Global	Rheumatoid arthritis
6.75858e+06	6.73388e+06	6.78327e+06	2016	Both	Prevalence	Number	Global	Rheumatoid arthritis
6.98937e+06	6.96423e+06	7.01452e+06	2017	Both	Prevalence	Number	Global	Rheumatoid arthritis
7.21871e+06	7.19312e+06	7.24429e+06	2018	Both	Prevalence	Number	Global	Rheumatoid arthritis
7.45228e+06	7.42625e+06	7.47831e+06	2019	Both	Prevalence	Number	Global	Rheumatoid arthritis
7.68937e+06	7.66291e+06	7.71583e+06	2020	Both	Prevalence	Number	Global	Rheumatoid arthritis
7.91914e+06	7.89217e+06	7.94592e+06	2021	Both	Prevalence	Number	Global	Rheumatoid arthritis
8.18983e+06	7.9743e+06	8.40536e+06	2022	Both	Prevalence	Number	Global	Rheumatoid arthritis
8.46565e+06	8.18664e+06	8.74466e+06	2023	Both	Prevalence	Number	Global	Rheumatoid arthritis
8.76045e+06	8.38928e+06	9.13161e+06	2024	Both	Prevalence	Number	Global	Rheumatoid arthritis
9.06733e+06	8.57732e+06	9.55734e+06	2025	Both	Prevalence	Number	Global	Rheumatoid arthritis
9.37905e+06	8.74455e+06	1.00136e+07	2026	Both	Prevalence	Number	Global	Rheumatoid arthritis
9.68909e+06	8.88488e+06	1.04933e+07	2027	Both	Prevalence	Number	Global	Rheumatoid arthritis
1.00036e+07	9.00534e+06	1.10018e+07	2028	Both	Prevalence	Number	Global	Rheumatoid arthritis
1.03285e+07	9.11149e+06	1.15455e+07	2029	Both	Prevalence	Number	Global	Rheumatoid arthritis
1.06584e+07	9.19768e+06	1.21191e+07	2030	Both	Prevalence	Number	Global	Rheumatoid arthritis
1.09877e+07	9.25787e+06	1.27174e+07	2031	Both	Prevalence	Number	Global	Rheumatoid arthritis
1.1311e+07	9.28646e+06	1.33355e+07	2032	Both	Prevalence	Number	Global	Rheumatoid arthritis
1.16315e+07	9.28641e+06	1.39765e+07	2033	Both	Prevalence	Number	Global	Rheumatoid arthritis
1.19546e+07	9.26205e+06	1.46471e+07	2034	Both	Prevalence	Number	Global	Rheumatoid arthritis
1.22794e+07	9.21153e+06	1.53474e+07	2035	Both	Prevalence	Number	Global	Rheumatoid arthritis
1.26047e+07	9.13229e+06	1.60772e+07	2036	Both	Prevalence	Number	Global	Rheumatoid arthritis
1.29295e+07	9.02175e+06	1.68372e+07	2037	Both	Prevalence	Number	Global	Rheumatoid arthritis
1.32544e+07	8.88002e+06	1.76287e+07	2038	Both	Prevalence	Number	Global	Rheumatoid arthritis
1.35824e+07	8.70864e+06	1.84561e+07	2039	Both	Prevalence	Number	Global	Rheumatoid arthritis
1.39166e+07	8.50767e+06	1.93254e+07	2040	Both	Prevalence	Number	Global	Rheumatoid arthritis

[truncated: 2 more sheets: S11, S12]
